# Supplementary material for: Development of DNA Markers for Acute Hepatopancreatic Necrosis Disease Tolerance in Litopenaeus vannamei through a Genome-Wide Association Study
Source: Biology (Basel). 2024 Sep 18;13(9):731. doi: 10.3390/biology13090731 (PMC11429464; doi:10.3390/biology13090731)
Supplement: Supplementary file 1 [file biology-13-00731-s001.zip]

Archive with 3 entries (2 files):
- biology-3169780-supplementary/
- biology-3169780-supplementary/Supplementary Materials File.xlsx
- biology-3169780-supplementary/Supplementary Materials.pdf
