# Supplementary material for: Development of DNA Markers for Acute Hepatopancreatic Necrosis Disease Tolerance in Litopenaeus vannamei through a Genome-Wide Association Study
Source: Biology (Basel). 2024 Sep 18;13(9):731. doi: 10.3390/biology13090731 (PMC11429464; doi:10.3390/biology13090731)
Supplement: Supplementary file 1 [file biology-13-00731-s001.zip › biology-3169780-supplementary/Supplementary Materials File.xlsx]

## Sheet: S1
sample_name	Population	Day of shrimp dead	Number of raw reads	Number of clean reads	Total length of clean read	Average length of each clean read	GC(%)	Q20(%)	Q30(%)
1-D2-1	1	2	3277099	3277011	272047446	83	54.39	97.4	39.9
1-D2-2	1	2	3635913	3635851	293866647	80.8	54.67	97.5	94.11
1-D2-3	1	2	3438354	3438082	283449793	82.4	53.38	97.74	94.63
1-D2-4	1	2	3455651	3455582	284485891	82.3	55.16	97.59	94.35
1-D2-5	1	2	3808545	3808471	318034962	83.5	53.66	97.49	94.2
1-D2-6	1	2	3950582	3950515	322298718	81.6	54.68	97.55	94.23
1-D2-7	1	2	3527332	3527155	295260070	83.7	52.77	97.7	94.42
1-D2-8	1	2	3920927	3920903	313386522	79.9	53.69	97.48	94.14
1-D2-9	1	2	3497197	3497122	288900911	82.6	52.92	97.63	94.39
1-D3-1	1	3	3519039	3518962	289919400	82.4	56.15	97.53	94.16
1-D3-2	1	3	3639211	3639117	296852424	81.6	55.36	97.72	94.6
1-D3-3	1	3	3474932	3474844	280813625	80.8	52.46	97.68	94.52
1-D3-5	1	3	3780203	3780121	312597628	82.7	54.51	97.6	94.37
1-D3-6	1	3	3615905	3615806	307536109	85.1	54.5	97.49	94.11
1-D3-7	1	3	3685127	3685026	309167017	83.9	52.49	97.7	94.55
1-D3-8	1	3	3744133	3744053	308418106	82.4	51.7	97.77	94.63
1-D3-9	1	3	3038112	3036662	253275597	83.4	51.69	97.54	94.18
1-D3-10	1	3	3171208	3171145	260520750	82.2	53.53	97.47	94.16
1-D5-1	1	5	2845324	2845259	241808844	85	54.72	97.42	93.96
1-D5-2	1	5	3452696	3452628	285111125	82.6	52.32	97.62	94.4
1-D6	1	6	3576546	3576504	288505530	80.7	53.07	97.41	93.99
1-D10-1	1	10	3610450	3610387	298648774	82.7	54.03	97.63	94.46
1-D10-2	1	10	3613243	3613168	296069762	81.9	54.14	97.63	94.47
1-D11-1	1	11	3454489	3454449	287457032	83.2	54.05	97.65	94.43
1-S-1	1	Survived	3111799	3111648	259089158	83.3	54.07	97.58	93.98
1-S-2	1	Survived	3084795	3084791	249812561	81	54.09	97.72	94.55
1-S-3	1	Survived	3167655	3167602	260137075	82.1	54.05	97.62	94.42
1-S-4	1	Survived	3631339	3631264	302283125	83.2	56.17	97.36	93.88
1-S-5	1	Survived	3664985	3664893	309552369	84.5	55.08	97.66	94.46
1-S-7	1	Survived	3749827	3749727	305501090	81.5	51.97	97.63	94.45
1-S-8	1	Survived	3800918	3800917	303790174	79.9	55.19	97.5	94.21
1-S-9	1	Survived	3928283	3928212	321330167	81.8	55.23	97.42	93.9
1-S-10	1	Survived	3284463	3284413	263282701	80.2	53.24	97.56	94.38
1-S-11	1	Survived	3392733	3392656	281420465	82.9	52.7	97.65	94.41
2-D2-1	2	2	3293003	3292915	266003212	80.8	54.18	97.57	94.32
2-D2-2	2	2	3191984	3191913	259204253	81.2	51.88	97.64	94.47
2-D2-3	2	2	3626140	3626036	299907337	82.7	54.38	97.5	94.21
2-D2-4	2	2	3542649	3542649	282553810	79.8	52.2	97.77	94.61
2-D3-1	2	3	3356746	3356681	275320442	82	53.4	97.42	94.03
2-D3-2	2	3	3867146	3867145	307449468	79.5	54.08	97.48	94.12
2-D3-3	2	3	3680220	3680144	295520008	80.3	54.78	97.62	94.39
2-D3-4	2	3	3349659	3349658	270749060	80.8	54.14	97.57	94.26
2-D4-1	2	4	3371823	3371740	276121801	81.9	56.3	97.36	93.76
2-D4-2	2	4	3092739	3092664	257340981	83.2	52.93	97.53	94.22
2-D5-1	2	5	3509919	3509822	289358815	82.4	52.17	97.65	94.41
2-D5-2	2	5	3632114	3632056	290431889	80	54.87	97.52	94.24
2-D5-3	2	5	3464148	3464085	276935597	79.9	53.87	97.56	94.34
2-D7-1	2	7	3820241	3820241	305078124	79.9	56.38	97.7	94.51
2-D7-2	2	7	3306144	3306084	282184476	85.4	55.32	97.33	93.71
2-S-1	2	Survived	3303077	3303004	268413595	81.3	52.04	97.57	94.22
2-S-2	2	Survived	3531035	3530971	286764169	81.2	53.23	97.5	94.15
2-S-3	2	Survived	3466555	3466554	281403027	81.2	55.09	97.6	94.3
2-S-4	2	Survived	3432563	3432489	283185027	82.5	54.08	97.52	94.12
2-S-6	2	Survived	3851940	3851873	309421427	80.3	55.54	97.65	94.41
2-S-7	2	Survived	3557461	3557401	282174995	79.3	54.64	97.64	94.44
2-S-8	2	Survived	3668990	3668933	294488631	80.3	53.18	97.56	94.26
2-S-9	2	Survived	3365074	3364997	275130218	81.8	54.53	97.62	94.39
2-S-10	2	Survived	3481231	3481142	284510898	81.7	55.21	97.6	94.4
2-S-11	2	Survived	3385189	3385083	280463670	82.9	53.44	97.58	94.36
2-S-12	2	Survived	3523583	3523486	284818327	80.8	52.18	97.66	94.44
2-S-13	2	Survived	3374280	3374279	276494994	81.9	54.06	97.59	94.31
3-D2-1	3	2	3559054	3558989	290759778	81.7	52.15	97.52	94.18
3-D2-2	3	2	3549768	3549699	280235147	78.9	52.75	97.73	94.66
3-D2-3	3	2	3577087	3577022	284103305	79.4	54.64	97.58	94.32
3-D2-4	3	2	3471175	3471142	280408746	80.8	54.53	97.61	94.39
3-D3-1	3	3	3383890	3383803	277937225	82.1	53.24	97.59	94.38
3-D3-2	3	3	3718100	3718014	307471963	82.7	55.61	97.66	94.49
3-D4-1	3	4	3512458	3512359	288561058	82.2	55.55	97.49	94.09
3-D4-2	3	4	3651542	3651467	297179951	81.4	53.09	97.36	93.92
3-S-1	3	Survived	3780676	3780562	307249904	81.3	56.6	97.68	94.52
3-S-2	3	Survived	3361140	3361046	266785053	79.4	53.22	97.73	94.16
3-S-3	3	Survived	3554400	3554336	290109163	81.6	54.3	97.51	94.2
3-S-4	3	Survived	3555363	3555241	279234456	78.5	55.42	97.75	94.59
3-S-5	3	Survived	3088467	3088463	247216785	80	55.82	97.4	93.67
3-S-6	3	Survived	3604515	3604444	290312055	80.5	56.61	97.65	94.47
3-S-7	3	Survived	3448999	3448932	280856221	81.4	54.27	97.53	94.15
3-S-8	3	Survived	3724568	3724567	296141119	79.5	56.71	97.49	94.08
3-S-11	3	Survived	3721848	3721761	296386152	79.6	53.76	97.67	94.59
3-S-12	3	Survived	3357687	3357631	267145522	79.6	51.43	97.69	94.51
3-S-13	3	Survived	3279107	3279033	262621833	80.1	56.94	97.55	93.93
3-S-15	3	Survived	3649491	3649393	292154209	80.1	55.24	97.77	94.64
3-S-16	3	Survived	3084089	3084006	249191939	80.8	54.97	97.62	94.34
3-S-17	3	Survived	3608053	3607979	296615316	82.2	55.64	97.54	94.22
3-S-18	3	Survived	3614057	3613948	291005972	80.5	55.29	97.66	94.44
3-S-20	3	Survived	3817165	3817113	300400858	78.7	53.66	97.57	94.37
3-S-21	3	Survived	3893931	3893813	316245887	81.2	55.29	97.5	94.21
3-S-22	3	Survived	3391960	3391874	278007514	82	53.96	97.74	94.4
3-S-23	3	Survived	3556296	3556204	295153981	83	54.67	97.45	94.09
3-S-24	3	Survived	3430025	3429938	273520815	79.7	52.38	97.68	94.54
3-S-25	3	Survived	3195547	3195452	268120240	83.9	54.92	97.48	94.02
3-S-26	3	Survived	3491806	3491717	270316085	77.4	53.9	97.54	93.86
3-S-27	3	Survived	3543902	3543808	286013452	80.7	55.48	97.1	93.27
1-D9	1	9	3524590	3524502	299675437	85	54.36	97.53	94.18

## Sheet: S2_SNP
snp	Chrom	Position	SeqNo	REF	ALT	MAF	het	PIC	SNP type	biotype	Gene
snp0018	NW_020868306.1	1001034	1	A	T	0.150538	0.255753	0.2394	n/a	intronic	LOC113817816
snp0020	NW_020868306.1	1001256	1	G	A	0.365591	0.463868	0.410075	n/a	intronic	LOC113817816
snp0025	NW_020868311.1	572591	2	A	G	0.0537634	0.101745	0.099157	n/a	intergenic	LOC113820884(dist=20759),LOC113821614(dist=22107)
snp0032	NW_020868316.1	437320	3	C	T	0.0752688	0.139207	0.134363	n/a	intronic	LOC113822807
snp0033	NW_020868316.1	437363	3	T	C	0.0752688	0.139207	0.134363	n/a	intronic	LOC113822807
snp0034	NW_020868316.1	437384	3	T	C	0.0537634	0.101745	0.099157	n/a	intronic	LOC113822807
snp0058	NW_020868333.1	75307	4	T	G	0.0806452	0.148283	0.142786	n/a	intergenic	NONE(dist=NONE),NONE(dist=NONE)
snp0059	NW_020868333.1	75324	4	G	A	0.0806452	0.148283	0.142786	n/a	intergenic	NONE(dist=NONE),NONE(dist=NONE)
snp0075	NW_020868347.1	396799	5	G	A	0.0537634	0.101745	0.099157	n/a	intergenic	LOC113803657(dist=36119),LOC113803740(dist=13240)
snp0101	NW_020868367.1	245782	1	G	A	0.0913978	0.166089	0.159193	synonymous SNV	exonic	LOC113804947
snp0112	NW_020868378.1	48720	2	T	C	0.0537634	0.101745	0.099157	n/a	intergenic	NONE(dist=NONE),LOC113805681(dist=73107)
snp0123	NW_020868388.1	159742	3	C	T	0.252688	0.377674	0.342014	n/a	intronic	LOC113806025
snp0124	NW_020868388.1	159815	3	A	T	0.247312	0.372298	0.337646	n/a	intronic	LOC113806025
snp0174	NW_020868427.1	327352	4	A	G	0.0806452	0.148283	0.142786	n/a	intergenic	LOC113809669(dist=2926),LOC113809785(dist=5452)
snp0188	NW_020868436.1	768371	5	C	T	0.11828	0.20858	0.197703	synonymous SNV	exonic	LOC113810800
snp0247	NW_020868474.1	696347	1	A	C	0.129032	0.224765	0.212136	n/a	intergenic	LOC113815008(dist=17946),LOC113815035(dist=52707)
snp0255	NW_020868474.1	1083249	1	C	T	0.0645161	0.120707	0.117065	synonymous SNV	exonic	LOC113814828
snp0272	NW_020868492.1	3838	2	C	T	0.112903	0.200312	0.190281	n/a	intergenic	NONE(dist=NONE),NONE(dist=NONE)
snp0276	NW_020868494.1	131793	3	G	T	0.112903	0.200312	0.190281	synonymous SNV	exonic	LOC113817311
snp0288	NW_020868497.1	183481	4	C	T	0.0645161	0.120707	0.117065	n/a	intergenic	LOC113817895(dist=67722),NONE(dist=NONE)
snp0301	NW_020868505.1	47163	5	A	T	0.0537634	0.101745	0.099157	n/a	intergenic	NONE(dist=NONE),Trnar-ccu_2(dist=207386)
snp0313	NW_020868507.1	325655	1	A	C	0.0698925	0.130014	0.125788	n/a	intronic	LOC113818630
snp0316	NW_020868507.1	472484	1	A	T	0.0537634	0.101745	0.099157	n/a	intergenic	LOC113818574(dist=89858),LOC113818641(dist=40592)
snp0324	NW_020868512.1	590566	2	G	A	0.236559	0.361198	0.328582	synonymous SNV	exonic	LOC113818871
snp0369	NW_020868533.1	389200	3	T	C	0.0591398	0.111285	0.108189	n/a	intronic	LOC113820412
snp0406	NW_020868578.1	146345	4	A	G	0.0591398	0.111285	0.108189	n/a	intergenic	LOC113824169(dist=66062),LOC113824149(dist=122479)
snp0407	NW_020868578.1	146346	4	T	C	0.0591398	0.111285	0.108189	n/a	intergenic	LOC113824169(dist=66063),LOC113824149(dist=122478)
snp0459	NW_020868608.1	230499	5	T	C	0.129032	0.224765	0.212136	n/a	intergenic	LOC113827405(dist=82255),LOC113827455(dist=178360)
snp0494	NW_020868631.1	231580	1	C	A	0.0645161	0.120707	0.117065	n/a	intergenic	LOC113828871(dist=159498),LOC113828783(dist=30428)
snp0496	NW_020868631.1	231604	1	G	A	0.11828	0.20858	0.197703	n/a	intergenic	LOC113828871(dist=159522),LOC113828783(dist=30404)
snp0506	NW_020868640.1	476242	2	T	G	0.0698925	0.130014	0.125788	nonsynonymous SNV	exonic	LOC113830024
snp0553	NW_020868672.1	508846	3	C	G	0.0645161	0.120707	0.117065	n/a	intergenic	LOC113802227(dist=43612),LOC113802140(dist=54630)
snp0568	NW_020868684.1	25939	4	G	A	0.0645161	0.120707	0.117065	n/a	UTR5	LOC113802912(XM_027353562.1#NW_020868684.1#22833:c.-48C>T)
snp0572	NW_020868685.1	250296	5	C	A	0.0752688	0.139207	0.134363	n/a	intergenic	LOC113802921(dist=20637),LOC113802930(dist=132297)
snp0587	NW_020868692.1	194186	1	C	G	0.0806452	0.148283	0.142786	n/a	intergenic	NONE(dist=NONE),LOC113802976(dist=64489)
snp0588	NW_020868692.1	408847	1	T	A	0.0860215	0.157245	0.151063	n/a	intergenic	LOC113802973(dist=4250),LOC113802974(dist=31346)
snp0614	NW_020868704.1	329567	2	T	C	0.0537634	0.101745	0.099157	n/a	intergenic	LOC113803105(dist=55553),NONE(dist=NONE)
snp0640	NW_020868721.1	13650	3	G	A	0.0806452	0.148283	0.142786	n/a	intergenic	NONE(dist=NONE),LOC113803190(dist=7584)
snp0674	NW_020868740.1	121927	4	C	A	0.0967742	0.174818	0.167177	n/a	intergenic	NONE(dist=NONE),NONE(dist=NONE)
snp0676	NW_020868740.1	121953	4	G	T	0.0698925	0.130014	0.125788	n/a	intergenic	NONE(dist=NONE),NONE(dist=NONE)
snp0678	NW_020868740.1	182228	4	G	A	0.0537634	0.101745	0.099157	n/a	intergenic	NONE(dist=NONE),NONE(dist=NONE)
snp0686	NW_020868745.1	124533	5	T	A	0.0537634	0.101745	0.099157	n/a	intronic	LOC113803363
snp0692	NW_020868747.1	76485	1	C	T	0.0967742	0.174818	0.167177	n/a	intergenic	NONE(dist=NONE),NONE(dist=NONE)
snp0693	NW_020868747.1	76494	1	C	A	0.0967742	0.174818	0.167177	n/a	intergenic	NONE(dist=NONE),NONE(dist=NONE)
snp0694	NW_020868747.1	76517	1	A	T	0.139785	0.24049	0.226031	n/a	intergenic	NONE(dist=NONE),NONE(dist=NONE)
snp0704	NW_020868760.1	259980	2	A	T	0.0860215	0.157245	0.151063	n/a	intergenic	NONE(dist=NONE),LOC113803449(dist=49667)
snp0705	NW_020868760.1	260002	2	T	G	0.0860215	0.157245	0.151063	n/a	intergenic	NONE(dist=NONE),LOC113803449(dist=49645)
snp0731	NW_020868795.1	234077	3	G	A	0.0752688	0.139207	0.134363	n/a	intergenic	LOC113803739(dist=1227),NONE(dist=NONE)
snp0738	NW_020868804.1	42287	4	T	C	0.0752688	0.139207	0.134363	n/a	intronic	LOC113803830
snp0739	NW_020868804.1	42291	4	G	C	0.0752688	0.139207	0.134363	n/a	intronic	LOC113803830
snp0740	NW_020868804.1	47185	4	A	G	0.0806452	0.148283	0.142786	n/a	intronic	LOC113803830
snp0743	NW_020868804.1	244242	4	T	C	0.0645161	0.120707	0.117065	n/a	intronic	LOC113803830
snp0793	NW_020868853.1	150623	5	A	T	0.0913978	0.166089	0.159193	n/a	intergenic	NONE(dist=NONE),NONE(dist=NONE)
snp0799	NW_020868855.1	396972	1	T	C	0.102151	0.183432	0.17502	n/a	intronic	LOC113804166
snp0804	NW_020868859.1	80788	2	T	C	0.0860215	0.157245	0.151063	n/a	intergenic	LOC113804272(dist=44132),LOC113804275(dist=73499)
snp0805	NW_020868859.1	80790	2	T	C	0.0860215	0.157245	0.151063	n/a	intergenic	LOC113804272(dist=44134),LOC113804275(dist=73497)
snp0815	NW_020868861.1	70980	3	A	G	0.0591398	0.111285	0.108189	n/a	intergenic	LOC113804302(dist=57046),LOC113804297(dist=63449)
snp0816	NW_020868861.1	210270	3	T	C	0.0591398	0.111285	0.108189	n/a	ncRNA_intronic	LOC113804297
snp0827	NW_020868871.1	540325	4	T	C	0.0752688	0.139207	0.134363	n/a	intronic	LOC113804388
snp0889	NW_020868894.1	241848	5	G	A	0.0806452	0.148283	0.142786	n/a	intergenic	NONE(dist=NONE),LOC113804592(dist=20291)
snp0906	NW_020868904.1	436686	1	G	A	0.112903	0.200312	0.190281	n/a	intergenic	LOC113804654(dist=45168),LOC113804649(dist=5077)
snp0907	NW_020868904.1	436708	1	C	T	0.0967742	0.174818	0.167177	n/a	intergenic	LOC113804654(dist=45190),LOC113804649(dist=5055)
snp0920	NW_020868915.1	358847	2	T	C	0.311828	0.429183	0.383133	n/a	intronic	LOC113804766
snp0943	NW_020868918.1	1184862	3	T	A	0.0645161	0.120707	0.117065	nonsynonymous SNV	exonic	LOC113804809
snp0957	NW_020868924.1	334086	4	A	C	0.0537634	0.101745	0.099157	n/a	intergenic	LOC113804894(dist=105173),LOC113804891(dist=514700)
snp0995	NW_020868949.1	381230	5	G	C	0.0537634	0.101745	0.099157	n/a	intergenic	LOC113805099(dist=102369),LOC113805112(dist=9318)
snp0999	NW_020868949.1	1208658	5	A	G	0.0537634	0.101745	0.099157	n/a	intergenic	LOC113805117(dist=110951),LOC113805118(dist=16479)
snp1010	NW_020868956.1	258183	1	A	G	0.0591398	0.111285	0.108189	n/a	intergenic	LOC113805165(dist=246798),LOC113805172(dist=70627)
snp1012	NW_020868956.1	258239	1	G	A	0.0698925	0.130014	0.125788	n/a	intergenic	LOC113805165(dist=246854),LOC113805172(dist=70571)
snp1015	NW_020868958.1	39316	2	C	T	0.145161	0.248179	0.23278	n/a	intergenic	NONE(dist=NONE),LOC113805178(dist=293847)
snp1041	NW_020868968.1	239434	3	C	G	0.0860215	0.157245	0.151063	n/a	intergenic	LOC113805269(dist=20273),LOC113805271(dist=17475)
snp1042	NW_020868968.1	239450	3	A	G	0.134409	0.232686	0.219151	n/a	intergenic	LOC113805269(dist=20289),LOC113805271(dist=17459)
snp1044	NW_020868968.1	239465	3	C	G	0.277174	0.400697	0.360558	n/a	intergenic	LOC113805269(dist=20304),LOC113805271(dist=17444)
snp1045	NW_020868968.1	239492	3	C	T	0.0698925	0.130014	0.125788	n/a	intergenic	LOC113805269(dist=20331),LOC113805271(dist=17417)
snp1052	NW_020868972.1	628178	4	G	C	0.0752688	0.139207	0.134363	n/a	intergenic	LOC113805309(dist=35019),LOC113805310(dist=28544)
snp1053	NW_020868972.1	628180	4	C	A	0.0537634	0.101745	0.099157	n/a	intergenic	LOC113805309(dist=35021),LOC113805310(dist=28542)
snp1056	NW_020868974.1	430460	5	T	C	0.112903	0.200312	0.190281	n/a	intergenic	LOC113805329(dist=156453),LOC113805330(dist=209077)
snp1062	NW_020868977.1	87607	1	T	C	0.102151	0.183432	0.17502	n/a	intergenic	LOC113805338(dist=15878),NONE(dist=NONE)
snp1159	NW_020869032.1	139581	2	G	A	0.0860215	0.157245	0.151063	n/a	intergenic	LOC113805740(dist=11497),LOC113805739(dist=18813)
snp1169	NW_020869038.1	713589	3	C	T	0.123656	0.21673	0.204987	n/a	intronic	LOC113805843
snp1170	NW_020869039.1	147655	4	C	A	0.225806	0.349635	0.319074	synonymous SNV	exonic	LOC113805856
snp1174	NW_020869040.1	962726	5	T	C	0.0806452	0.148283	0.142786	n/a	downstream	LOC113805898(dist=890)
snp1193	NW_020869050.1	178060	1	T	C	0.0591398	0.111285	0.108189	n/a	intergenic	LOC113806012(dist=29915),LOC113806014(dist=24252)
snp1194	NW_020869050.1	178078	1	T	C	0.0645161	0.120707	0.117065	n/a	intergenic	LOC113806012(dist=29933),LOC113806014(dist=24234)
snp1195	NW_020869050.1	178080	1	T	G	0.0645161	0.120707	0.117065	n/a	intergenic	LOC113806012(dist=29935),LOC113806014(dist=24232)
snp1196	NW_020869050.1	178081	1	T	C	0.0645161	0.120707	0.117065	n/a	intergenic	LOC113806012(dist=29936),LOC113806014(dist=24231)
snp1199	NW_020869050.1	403928	1	G	A	0.0537634	0.101745	0.099157	n/a	intronic	LOC113806015
snp1206	NW_020869050.1	463285	1	A	G	0.107527	0.19193	0.182721	n/a	intergenic	LOC113806016(dist=32884),LOC113805981(dist=39290)
snp1208	NW_020869050.1	463288	1	A	C	0.155914	0.26321	0.24589	n/a	intergenic	LOC113806016(dist=32887),LOC113805981(dist=39287)
snp1209	NW_020869050.1	463289	1	T	C	0.107527	0.19193	0.182721	n/a	intergenic	LOC113806016(dist=32888),LOC113805981(dist=39286)
snp1210	NW_020869050.1	463290	1	T	C	0.112903	0.200312	0.190281	n/a	intergenic	LOC113806016(dist=32889),LOC113805981(dist=39285)
snp1211	NW_020869050.1	463293	1	C	T	0.177419	0.291883	0.270584	n/a	intergenic	LOC113806016(dist=32892),LOC113805981(dist=39282)
snp1221	NW_020869050.1	1256631	1	T	C	0.129032	0.224765	0.212136	synonymous SNV	exonic	LOC113806021
snp1258	NW_020869069.1	115445	2	G	A	0.0806452	0.148283	0.142786	n/a	intergenic	LOC113806186(dist=48348),LOC113806187(dist=101974)
snp1294	NW_020869098.1	273626	3	C	T	0.0591398	0.111285	0.108189	n/a	intergenic	LOC113806425(dist=99600),LOC113806430(dist=31467)
snp1310	NW_020869103.1	1209400	4	C	T	0.103261	0.185196	0.176622	n/a	intergenic	LOC113806471(dist=1595),LOC113806468(dist=11994)
snp1340	NW_020869116.1	280433	5	G	T	0.284946	0.407504	0.365989	synonymous SNV	exonic	LOC113806595
snp1345	NW_020869118.1	1028678	1	G	T	0.0806452	0.148283	0.142786	n/a	intronic	LOC113806665
snp1350	NW_020869123.1	25466	2	C	A	0.0860215	0.157245	0.151063	n/a	intergenic	NONE(dist=NONE),LOC113806718(dist=122184)
snp1354	NW_020869127.1	215994	3	T	A	0.258065	0.382935	0.346275	n/a	intergenic	LOC113806759(dist=59729),NONE(dist=NONE)
snp1385	NW_020869137.1	344307	4	T	C	0.177419	0.291883	0.270584	n/a	UTR5	LOC113806956(XM_027358086.1#NW_020869137.1#313556:c.-13562A>G,XM_027358085.1#NW_020869137.1#313556:c.-13562A>G)
snp1413	NW_020869148.1	521279	5	A	T	0.0698925	0.130014	0.125788	n/a	intergenic	LOC113807049(dist=10440),LOC113807035(dist=35359)
snp1433	NW_020869159.1	1029702	1	C	T	0.0537634	0.101745	0.099157	n/a	intergenic	LOC113807135(dist=21226),LOC113807137(dist=62790)
snp1435	NW_020869161.1	52051	2	A	G	0.0537634	0.101745	0.099157	n/a	intergenic	NONE(dist=NONE),NONE(dist=NONE)
snp1480	NW_020869194.1	483630	3	G	A	0.123656	0.21673	0.204987	n/a	intronic	LOC113807501
snp1481	NW_020869194.1	483696	3	G	T	0.166667	0.277778	0.258488	n/a	intronic	LOC113807501
snp1482	NW_020869194.1	483701	3	T	C	0.166667	0.277778	0.258488	n/a	intronic	LOC113807501
snp1488	NW_020869198.1	133120	4	T	A	0.0752688	0.139207	0.134363	n/a	upstream	LOC113807539(dist=63)
snp1490	NW_020869198.1	133160	4	G	A	0.177419	0.291883	0.270584	n/a	upstream	LOC113807539(dist=23)
snp1503	NW_020869207.1	204229	5	T	C	0.0591398	0.111285	0.108189	n/a	intronic	LOC113807623
snp1520	NW_020869217.1	202439	1	T	A	0.150538	0.255753	0.2394	n/a	intergenic	NONE(dist=NONE),NONE(dist=NONE)
snp1565	NW_020869250.1	88281	2	A	C	0.0591398	0.111285	0.108189	n/a	intergenic	LOC113808013(dist=6698),LOC113808008(dist=576182)
snp1583	NW_020869262.1	1529892	3	A	C	0.0860215	0.157245	0.151063	n/a	intergenic	LOC113808117(dist=8471),LOC113808134(dist=19261)
snp1584	NW_020869262.1	1529925	3	T	C	0.16129	0.270551	0.252252	n/a	intergenic	LOC113808117(dist=8504),LOC113808134(dist=19228)
snp1595	NW_020869263.1	439090	4	A	G	0.166667	0.277778	0.258488	n/a	intergenic	LOC113808152(dist=135582),LOC113808153(dist=99286)
snp1596	NW_020869263.1	439092	4	A	G	0.166667	0.277778	0.258488	n/a	intergenic	LOC113808152(dist=135584),LOC113808153(dist=99284)
snp1599	NW_020869263.1	439126	4	G	A	0.0967742	0.174818	0.167177	n/a	intergenic	LOC113808152(dist=135618),LOC113808153(dist=99250)
snp1607	NW_020869265.1	39807	5	T	C	0.0752688	0.139207	0.134363	n/a	intergenic	NONE(dist=NONE),LOC113808159(dist=18248)
snp1608	NW_020869265.1	39877	5	C	A	0.0537634	0.101745	0.099157	n/a	intergenic	NONE(dist=NONE),LOC113808159(dist=18178)
snp1614	NW_020869267.1	647000	1	C	T	0.0645161	0.120707	0.117065	n/a	intronic	LOC113808168
snp1642	NW_020869290.1	420214	2	T	G	0.0752688	0.139207	0.134363	n/a	intergenic	LOC113808300(dist=37096),LOC113808301(dist=155175)
snp1643	NW_020869290.1	420375	2	A	T	0.0879121	0.160367	0.153938	n/a	intergenic	LOC113808300(dist=37257),LOC113808301(dist=155014)
snp1667	NW_020869299.1	17897	3	C	T	0.0591398	0.111285	0.108189	n/a	intergenic	LOC113808381(dist=6705),LOC113808389(dist=107213)
snp1668	NW_020869299.1	17926	3	G	A	0.129032	0.224765	0.212136	n/a	intergenic	LOC113808381(dist=6734),LOC113808389(dist=107184)
snp1676	NW_020869305.1	559965	4	G	T	0.0591398	0.111285	0.108189	n/a	intergenic	LOC113808498(dist=45275),LOC113808500(dist=45637)
snp1694	NW_020869312.1	174351	5	C	T	0.0752688	0.139207	0.134363	n/a	intergenic	LOC113808550(dist=15483),LOC113808551(dist=90202)
snp1695	NW_020869312.1	174369	5	T	C	0.0752688	0.139207	0.134363	n/a	intergenic	LOC113808550(dist=15501),LOC113808551(dist=90184)
snp1714	NW_020869322.1	5128	1	T	C	0.102151	0.183432	0.17502	n/a	intergenic	NONE(dist=NONE),LOC113808646(dist=59848)
snp1725	NW_020869332.1	541001	2	G	A	0.0543478	0.102789	0.100147	n/a	intergenic	LOC113808718(dist=55405),LOC113808719(dist=53416)
snp1726	NW_020869332.1	541016	2	G	T	0.0537634	0.101745	0.099157	n/a	intergenic	LOC113808718(dist=55420),LOC113808719(dist=53401)
snp1729	NW_020869333.1	125310	3	C	T	0.112903	0.200312	0.190281	n/a	intergenic	NONE(dist=NONE),NONE(dist=NONE)
snp1785	NW_020869356.1	165460	4	C	G	0.172043	0.284888	0.264598	n/a	intergenic	NONE(dist=NONE),LOC113808851(dist=466180)
snp1799	NW_020869362.1	33397	5	C	T	0.0537634	0.101745	0.099157	n/a	intergenic	NONE(dist=NONE),NONE(dist=NONE)
snp1816	NW_020869385.1	100515	1	A	G	0.0806452	0.148283	0.142786	synonymous SNV	exonic	LOC113809040
snp1845	NW_020869396.1	169095	2	A	G	0.0967742	0.174818	0.167177	n/a	intergenic	NONE(dist=NONE),LOC113809160(dist=33589)
snp1854	NW_020869397.1	11273	3	T	C	0.0806452	0.148283	0.142786	n/a	intronic	LOC113809172
snp1872	NW_020869409.1	411518	4	A	G	0.0752688	0.139207	0.134363	n/a	intergenic	LOC113809250(dist=240543),NONE(dist=NONE)
snp1882	NW_020869419.1	1296068	5	G	A	0.139785	0.24049	0.226031	n/a	intergenic	LOC113809365(dist=4558),LOC113809367(dist=12011)
snp1894	NW_020869427.1	278632	1	G	C	0.0537634	0.101745	0.099157	n/a	intronic	LOC113809434
snp1923	NW_020869433.1	662318	2	T	C	0.134409	0.232686	0.219151	n/a	intronic	LOC113809567
snp1937	NW_020869437.1	88039	3	T	C	0.263441	0.38808	0.350428	n/a	intergenic	NONE(dist=NONE),LOC113809616(dist=1228)
snp2004	NW_020869471.1	212414	4	A	G	0.0967742	0.174818	0.167177	n/a	intergenic	LOC113809933(dist=1490),LOC113809943(dist=45243)
snp2009	NW_020869472.1	168601	5	G	A	0.0806452	0.148283	0.142786	n/a	intergenic	LOC113809952(dist=139580),NONE(dist=NONE)
snp2017	NW_020869489.1	643963	1	A	G	0.0645161	0.120707	0.117065	n/a	intronic	LOC113810033
snp2060	NW_020869507.1	346396	2	C	T	0.0645161	0.120707	0.117065	n/a	intergenic	LOC113810246(dist=148026),LOC113810240(dist=9864)
snp2061	NW_020869507.1	346399	2	G	A	0.155914	0.26321	0.24589	n/a	intergenic	LOC113810246(dist=148029),LOC113810240(dist=9861)
snp2062	NW_020869507.1	346410	2	G	A	0.102151	0.183432	0.17502	n/a	intergenic	LOC113810246(dist=148040),LOC113810240(dist=9850)
snp2116	NW_020869535.1	896839	3	T	C	0.0537634	0.101745	0.099157	n/a	UTR3	LOC113810569(XM_027362190.1#NW_020869535.1#880481:c.*43T>C)
snp2117	NW_020869535.1	896848	3	A	G	0.0537634	0.101745	0.099157	n/a	UTR3	LOC113810569(XM_027362190.1#NW_020869535.1#880481:c.*52A>G)
snp2139	NW_020869557.1	136143	4	A	G	0.0698925	0.130014	0.125788	n/a	intergenic	LOC113810802(dist=9854),LOC113810798(dist=19783)
snp2140	NW_020869557.1	136146	4	A	T	0.403226	0.48127	0.423364	n/a	intergenic	LOC113810802(dist=9857),LOC113810798(dist=19780)
snp2146	NW_020869575.1	72382	5	G	A	0.0591398	0.111285	0.108189	n/a	intergenic	NONE(dist=NONE),LOC113810929(dist=61617)
snp2147	NW_020869575.1	72386	5	G	A	0.0591398	0.111285	0.108189	n/a	intergenic	NONE(dist=NONE),LOC113810929(dist=61613)
snp2151	NW_020869576.1	4493	1	G	A	0.0860215	0.157245	0.151063	n/a	intergenic	NONE(dist=NONE),NONE(dist=NONE)
snp2178	NW_020869599.1	245147	2	T	C	0.0645161	0.120707	0.117065	n/a	intergenic	LOC113811070(dist=41035),LOC113811063(dist=283875)
snp2191	NW_020869605.1	77776	3	C	G	0.0752688	0.139207	0.134363	n/a	intergenic	NONE(dist=NONE),NONE(dist=NONE)
snp2235	NW_020869623.1	710080	4	C	G	0.152174	0.258034	0.241389	n/a	intergenic	LOC113811307(dist=8882),LOC113811299(dist=1821)
snp2301	NW_020869656.1	57487	5	A	G	0.0698925	0.130014	0.125788	n/a	intronic	LOC113811567
snp2303	NW_020869656.1	57533	5	C	T	0.0860215	0.157245	0.151063	n/a	intronic	LOC113811567
snp2305	NW_020869656.1	57555	5	A	G	0.0591398	0.111285	0.108189	n/a	intronic	LOC113811567
snp2306	NW_020869656.1	57573	5	C	T	0.241935	0.366805	0.333168	n/a	intronic	LOC113811567
snp2307	NW_020869656.1	57582	5	C	T	0.0698925	0.130014	0.125788	n/a	intronic	LOC113811567
snp2308	NW_020869656.1	57587	5	G	A	0.209677	0.331425	0.303964	n/a	intronic	LOC113811567
snp2317	NW_020869660.1	278095	1	A	G	0.163043	0.27292	0.254299	n/a	intergenic	LOC113811583(dist=47155),LOC113811593(dist=2734)
snp2334	NW_020869666.1	660603	2	C	T	0.0537634	0.101745	0.099157	n/a	upstream	LOC113811642(dist=949)
snp2368	NW_020869688.1	801887	3	C	T	0.145161	0.248179	0.23278	n/a	intergenic	LOC113811796(dist=76072),NONE(dist=NONE)
snp2371	NW_020869688.1	801903	3	A	G	0.215054	0.337612	0.309116	n/a	intergenic	LOC113811796(dist=76088),NONE(dist=NONE)
snp2372	NW_020869688.1	801913	3	G	T	0.22043	0.343681	0.314152	n/a	intergenic	LOC113811796(dist=76098),NONE(dist=NONE)
snp2373	NW_020869688.1	801914	3	C	T	0.22043	0.343681	0.314152	n/a	intergenic	LOC113811796(dist=76099),NONE(dist=NONE)
snp2488	NW_020869773.1	193681	4	G	A	0.107527	0.19193	0.182721	n/a	intergenic	LOC113812532(dist=27907),LOC113812524(dist=50917)
snp2491	NW_020869776.1	220950	5	A	G	0.0752688	0.139207	0.134363	n/a	intergenic	NONE(dist=NONE),NONE(dist=NONE)
snp2500	NW_020869780.1	528011	1	G	T	0.163043	0.27292	0.254299	nonsynonymous SNV	exonic	LOC113812579
snp2501	NW_020869780.1	528035	1	T	C	0.173913	0.287335	0.266694	synonymous SNV	exonic	LOC113812579
snp2503	NW_020869783.1	46618	2	A	G	0.0591398	0.111285	0.108189	synonymous SNV	exonic	LOC113812620
snp2513	NW_020869786.1	530996	3	T	G	0.0591398	0.111285	0.108189	n/a	intergenic	LOC113812679(dist=3630),LOC113812669(dist=7147)
snp2515	NW_020869786.1	872951	3	C	A	0.11828	0.20858	0.197703	n/a	intergenic	LOC113812673(dist=169900),LOC113812685(dist=95708)
snp2522	NW_020869788.1	37684	4	T	G	0.0967742	0.174818	0.167177	n/a	intergenic	LOC113812689(dist=16232),LOC113812688(dist=113733)
snp2582	NW_020869829.1	318192	5	A	G	0.0537634	0.101745	0.099157	synonymous SNV	exonic	LOC113813046
snp2601	NW_020869839.1	127201	1	A	G	0.0860215	0.157245	0.151063	synonymous SNV	exonic	LOC113813105
snp2611	NW_020869848.1	62133	2	G	C	0.0537634	0.101745	0.099157	n/a	intergenic	NONE(dist=NONE),LOC113813201(dist=137062)
snp2630	NW_020869852.1	600165	3	C	A	0.0913978	0.166089	0.159193	nonsynonymous SNV	exonic	LOC113813223
snp2660	NW_020869860.1	563565	4	A	T	0.11828	0.20858	0.197703	n/a	intergenic	LOC113813339(dist=399377),LOC113813331(dist=19564)
snp2661	NW_020869860.1	563575	4	A	G	0.0537634	0.101745	0.099157	n/a	intergenic	LOC113813339(dist=399387),LOC113813331(dist=19554)
snp2667	NW_020869860.1	1375090	4	G	A	0.0860215	0.157245	0.151063	n/a	intergenic	LOC113813334(dist=124400),NONE(dist=NONE)
snp2677	NW_020869863.1	536044	5	T	C	0.0537634	0.101745	0.099157	nonsynonymous SNV	exonic	LOC113813352
snp2684	NW_020869865.1	218187	1	C	T	0.134409	0.232686	0.219151	n/a	ncRNA_exonic	LOC113813374
snp2686	NW_020869865.1	218223	1	T	G	0.0967742	0.174818	0.167177	n/a	ncRNA_exonic	LOC113813374
snp2687	NW_020869865.1	218229	1	A	G	0.0645161	0.120707	0.117065	n/a	ncRNA_exonic	LOC113813374
snp2701	NW_020869873.1	113310	2	A	G	0.0752688	0.139207	0.134363	n/a	intergenic	LOC113813431(dist=6159),LOC113813435(dist=13651)
snp2720	NW_020869882.1	272201	3	T	C	0.0752688	0.139207	0.134363	n/a	intergenic	LOC113813498(dist=5638),NONE(dist=NONE)
snp2727	NW_020869885.1	82066	4	G	A	0.0806452	0.148283	0.142786	nonsynonymous SNV	exonic	LOC113813508
snp2746	NW_020869892.1	709349	5	G	A	0.204301	0.325124	0.298698	synonymous SNV	exonic	LOC113813571
snp2765	NW_020869899.1	422281	1	C	T	0.0752688	0.139207	0.134363	n/a	intergenic	LOC113813702(dist=16918),LOC113813698(dist=11911)
snp2766	NW_020869899.1	422306	1	G	A	0.155914	0.26321	0.24589	n/a	intergenic	LOC113813702(dist=16943),LOC113813698(dist=11886)
snp2773	NW_020869903.1	508932	2	T	C	0.0591398	0.111285	0.108189	n/a	intergenic	LOC113813721(dist=64089),LOC113813718(dist=12668)
snp2787	NW_020869915.1	478919	3	T	G	0.0752688	0.139207	0.134363	n/a	intergenic	LOC113813823(dist=156925),NONE(dist=NONE)
snp2791	NW_020869917.1	255723	4	G	A	0.155914	0.26321	0.24589	n/a	intergenic	Trnaw-cca_28(dist=4123),NONE(dist=NONE)
snp2840	NW_020869956.1	272055	5	C	T	0.0860215	0.157245	0.151063	n/a	intronic	LOC113814174
snp2842	NW_020869956.1	310936	5	C	G	0.0591398	0.111285	0.108189	n/a	intronic	LOC113814174
snp2851	NW_020869961.1	388217	1	T	G	0.102151	0.183432	0.17502	n/a	intergenic	NONE(dist=NONE),NONE(dist=NONE)
snp2859	NW_020869964.1	1130168	2	G	C	0.0645161	0.120707	0.117065	n/a	intergenic	LOC113814233(dist=273667),NONE(dist=NONE)
snp2875	NW_020869967.1	850005	3	T	C	0.0645161	0.120707	0.117065	n/a	intergenic	LOC113814248(dist=37531),NONE(dist=NONE)
snp2876	NW_020869967.1	850014	3	C	T	0.0645161	0.120707	0.117065	n/a	intergenic	LOC113814248(dist=37540),NONE(dist=NONE)
snp2913	NW_020869991.1	121928	4	T	C	0.0537634	0.101745	0.099157	n/a	intergenic	NONE(dist=NONE),NONE(dist=NONE)
snp2941	NW_020870010.1	497186	5	T	C	0.0591398	0.111285	0.108189	n/a	intergenic	LOC113814660(dist=15475),LOC113814661(dist=157289)
snp2952	NW_020870013.1	150457	1	G	T	0.0591398	0.111285	0.108189	n/a	intergenic	LOC113814677(dist=3977),LOC113814679(dist=6717)
snp2970	NW_020870023.1	865265	2	T	C	0.0752688	0.139207	0.134363	n/a	intergenic	LOC113814788(dist=140261),LOC113814780(dist=186097)
snp2971	NW_020870023.1	865282	2	T	C	0.0645161	0.120707	0.117065	n/a	intergenic	LOC113814788(dist=140278),LOC113814780(dist=186080)
snp3000	NW_020870026.1	2267635	3	A	G	0.0860215	0.157245	0.151063	n/a	intergenic	LOC113814836(dist=28826),LOC113814796(dist=169520)
snp3001	NW_020870026.1	2267658	3	T	G	0.076087	0.140596	0.135654	n/a	intergenic	LOC113814836(dist=28849),LOC113814796(dist=169497)
snp3002	NW_020870026.1	2267669	3	C	T	0.0769231	0.142012	0.13697	n/a	intergenic	LOC113814836(dist=28860),LOC113814796(dist=169486)
snp3003	NW_020870026.1	2267679	3	G	C	0.076087	0.140596	0.135654	n/a	intergenic	LOC113814836(dist=28870),LOC113814796(dist=169476)
snp3004	NW_020870026.1	2267684	3	C	T	0.0769231	0.142012	0.13697	n/a	intergenic	LOC113814836(dist=28875),LOC113814796(dist=169471)
snp3005	NW_020870026.1	2267692	3	C	G	0.076087	0.140596	0.135654	n/a	intergenic	LOC113814836(dist=28883),LOC113814796(dist=169463)
snp3006	NW_020870026.1	2267702	3	G	T	0.0752688	0.139207	0.134363	n/a	intergenic	LOC113814836(dist=28893),LOC113814796(dist=169453)
snp3007	NW_020870026.1	2267706	3	C	A	0.0698925	0.130014	0.125788	n/a	intergenic	LOC113814836(dist=28897),LOC113814796(dist=169449)
snp3018	NW_020870033.1	613968	4	T	A	0.306452	0.425078	0.379905	n/a	intergenic	LOC113814963(dist=77015),NONE(dist=NONE)
snp3019	NW_020870033.1	613973	4	C	G	0.11828	0.20858	0.197703	n/a	intergenic	LOC113814963(dist=77020),NONE(dist=NONE)
snp3079	NW_020870081.1	42597	5	C	G	0.306452	0.425078	0.379905	synonymous SNV	exonic	LOC113815356
snp3083	NW_020870084.1	158646	1	C	G	0.0591398	0.111285	0.108189	n/a	intergenic	LOC113815364(dist=5264),LOC113815365(dist=5009)
snp3085	NW_020870086.1	444684	2	C	T	0.0806452	0.148283	0.142786	n/a	intergenic	LOC113815473(dist=26805),LOC113815463(dist=48557)
snp3105	NW_020870092.1	463601	3	C	T	0.0967742	0.174818	0.167177	n/a	intergenic	LOC113815537(dist=114571),LOC113815532(dist=36180)
snp3111	NW_020870095.1	73295	4	G	A	0.150538	0.255753	0.2394	n/a	intergenic	LOC113815571(dist=67632),LOC113815572(dist=28281)
snp3112	NW_020870095.1	73299	4	T	C	0.0967742	0.174818	0.167177	n/a	intergenic	LOC113815571(dist=67636),LOC113815572(dist=28277)
snp3113	NW_020870095.1	73328	4	A	T	0.209677	0.331425	0.303964	n/a	intergenic	LOC113815571(dist=67665),LOC113815572(dist=28248)
snp3114	NW_020870095.1	212465	4	G	T	0.129032	0.224765	0.212136	n/a	intergenic	Trnav-aac_21(dist=2485),Trnar-acg_42(dist=1921)
snp3124	NW_020870097.1	270788	5	G	C	0.0645161	0.120707	0.117065	n/a	intergenic	NONE(dist=NONE),LOC113815631(dist=298481)
snp3125	NW_020870097.1	270796	5	T	A	0.0645161	0.120707	0.117065	n/a	intergenic	NONE(dist=NONE),LOC113815631(dist=298473)
snp3128	NW_020870097.1	544116	5	C	G	0.0806452	0.148283	0.142786	n/a	intergenic	NONE(dist=NONE),LOC113815631(dist=25153)
snp3174	NW_020870122.1	416359	1	C	T	0.0967742	0.174818	0.167177	n/a	intergenic	LOC113815862(dist=35441),LOC113815864(dist=60772)
snp3176	NW_020870122.1	847039	1	T	A	0.0591398	0.111285	0.108189	synonymous SNV	exonic	LOC113815865
snp3178	NW_020870124.1	65225	2	T	C	0.172043	0.284888	0.264598	n/a	intergenic	NONE(dist=NONE),LOC113815896(dist=42622)
snp3185	NW_020870127.1	440826	3	C	A	0.0591398	0.111285	0.108189	n/a	intergenic	LOC113815940(dist=189887),LOC113815926(dist=13064)
snp3186	NW_020870128.1	366660	4	C	T	0.0698925	0.130014	0.125788	n/a	intergenic	LOC113815963(dist=287984),LOC113815952(dist=186422)
snp3219	NW_020870144.1	844818	5	G	A	0.107527	0.19193	0.182721	n/a	intergenic	LOC113816154(dist=77240),NONE(dist=NONE)
snp3269	NW_020870182.1	432658	1	A	G	0.0645161	0.120707	0.117065	n/a	intronic	LOC113816394
snp3328	NW_020870220.1	119776	2	C	T	0.0752688	0.139207	0.134363	n/a	intergenic	NONE(dist=NONE),NONE(dist=NONE)
snp3345	NW_020870231.1	1847	3	G	A	0.0537634	0.101745	0.099157	n/a	intergenic	NONE(dist=NONE),LOC113817004(dist=1850)
snp3371	NW_020870243.1	364326	4	G	T	0.0967742	0.174818	0.167177	n/a	intronic	LOC113817069
snp3441	NW_020870295.1	860779	5	A	T	0.102151	0.183432	0.17502	n/a	intergenic	LOC113817419(dist=76433),LOC113817421(dist=25747)
snp3444	NW_020870296.1	427386	1	A	T	0.0645161	0.120707	0.117065	n/a	intergenic	LOC113817424(dist=322753),LOC113817426(dist=43143)
snp3451	NW_020870297.1	1258777	2	A	G	0.123656	0.21673	0.204987	n/a	intergenic	LOC113817436(dist=215608),LOC113817437(dist=106131)
snp3452	NW_020870297.1	1258778	2	T	C	0.0591398	0.111285	0.108189	n/a	intergenic	LOC113817436(dist=215609),LOC113817437(dist=106130)
snp3453	NW_020870297.1	1258813	2	C	T	0.0806452	0.148283	0.142786	n/a	intergenic	LOC113817436(dist=215644),LOC113817437(dist=106095)
snp3454	NW_020870297.1	1258826	2	C	T	0.0806452	0.148283	0.142786	n/a	intergenic	LOC113817436(dist=215657),LOC113817437(dist=106082)
snp3455	NW_020870297.1	1570805	2	C	T	0.0537634	0.101745	0.099157	synonymous SNV	exonic	LOC113817438
snp3461	NW_020870301.1	837623	3	C	G	0.0591398	0.111285	0.108189	n/a	intergenic	Trnav-uac_11(dist=4423),Trnar-acg_47(dist=2980)
snp3463	NW_020870301.1	856971	3	T	A	0.102151	0.183432	0.17502	n/a	intergenic	Trnad-guc_27(dist=8405),LOC113817520(dist=3102)
snp3499	NW_020870322.1	383186	4	C	T	0.0537634	0.101745	0.099157	n/a	intergenic	LOC113817749(dist=149858),LOC113817750(dist=105937)
snp3511	NW_020870336.1	126091	5	C	T	0.0645161	0.120707	0.117065	n/a	intergenic	LOC113817851(dist=7726),LOC113817852(dist=30221)
snp3538	NW_020870359.1	121832	1	G	A	0.0645161	0.120707	0.117065	n/a	intergenic	LOC113818040(dist=8901),LOC113818036(dist=114890)
snp3554	NW_020870366.1	20652	2	G	A	0.129032	0.224765	0.212136	n/a	intergenic	NONE(dist=NONE),Trnal-uag_5(dist=92078)
snp3592	NW_020870387.1	46524	3	G	A	0.0645161	0.120707	0.117065	n/a	intergenic	NONE(dist=NONE),LOC113818348(dist=57360)
snp3606	NW_020870389.1	217097	4	T	G	0.107527	0.19193	0.182721	n/a	intergenic	LOC113818358(dist=131701),LOC113818355(dist=19690)
snp3611	NW_020870391.1	88424	5	C	T	0.107527	0.19193	0.182721	n/a	intergenic	NONE(dist=NONE),LOC113818375(dist=122418)
snp3646	NW_020870415.1	347139	1	T	C	0.0698925	0.130014	0.125788	n/a	intergenic	LOC113818546(dist=46133),LOC113818547(dist=62196)
snp3665	NW_020870426.1	153836	2	C	T	0.0537634	0.101745	0.099157	n/a	intergenic	NONE(dist=NONE),LOC113818707(dist=48400)
snp3669	NW_020870432.1	108735	3	G	C	0.0537634	0.101745	0.099157	synonymous SNV	exonic	LOC113818740
snp3749	NW_020870472.1	490310	4	C	T	0.225806	0.349635	0.319074	n/a	intergenic	LOC113819006(dist=57617),LOC113819007(dist=7705)
snp3772	NW_020870485.1	131843	5	G	A	0.0698925	0.130014	0.125788	n/a	intergenic	NONE(dist=NONE),LOC113819106(dist=35271)
snp3784	NW_020870499.1	246531	1	G	A	0.150538	0.255753	0.2394	n/a	intergenic	LOC113819229(dist=105381),LOC113819223(dist=19720)
snp3785	NW_020870499.1	246536	1	C	T	0.139785	0.24049	0.226031	n/a	intergenic	LOC113819229(dist=105386),LOC113819223(dist=19715)
snp3787	NW_020870499.1	581446	1	A	G	0.0698925	0.130014	0.125788	n/a	intronic	LOC113819226
snp3796	NW_020870501.1	427862	2	G	A	0.0537634	0.101745	0.099157	n/a	intergenic	LOC113819276(dist=142998),LOC113819277(dist=103777)
snp3816	NW_020870518.1	27357	3	T	A	0.0591398	0.111285	0.108189	n/a	intergenic	NONE(dist=NONE),LOC113819401(dist=86384)
snp3827	NW_020870527.1	844041	4	A	C	0.188172	0.305527	0.28219	n/a	intergenic	LOC113819466(dist=357777),NONE(dist=NONE)
snp3829	NW_020870527.1	844072	4	C	A	0.0591398	0.111285	0.108189	n/a	intergenic	LOC113819466(dist=357808),NONE(dist=NONE)
snp3837	NW_020870528.1	1064906	5	C	A	0.0698925	0.130014	0.125788	n/a	intergenic	LOC113819478(dist=56677),LOC113819467(dist=9450)
snp3884	NW_020870548.1	230090	1	G	A	0.0591398	0.111285	0.108189	n/a	intergenic	LOC113819681(dist=128495),NONE(dist=NONE)
snp3904	NW_020870555.1	150123	2	G	A	0.0537634	0.101745	0.099157	n/a	intergenic	NONE(dist=NONE),LOC113819719(dist=242423)
snp3905	NW_020870555.1	150139	2	T	A	0.209677	0.331425	0.303964	n/a	intergenic	NONE(dist=NONE),LOC113819719(dist=242407)
snp3935	NW_020870582.1	238332	3	A	T	0.0537634	0.101745	0.099157	synonymous SNV	exonic	LOC113819879
snp3953	NW_020870598.1	427211	4	A	G	0.0537634	0.101745	0.099157	n/a	intergenic	LOC113820043(dist=163390),NONE(dist=NONE)
snp3955	NW_020870598.1	427254	4	G	A	0.25	0.375	0.339844	n/a	intergenic	LOC113820043(dist=163433),NONE(dist=NONE)
snp3957	NW_020870598.1	427269	4	T	C	0.25	0.375	0.339844	n/a	intergenic	LOC113820043(dist=163448),NONE(dist=NONE)
snp3959	NW_020870598.1	427284	4	T	C	0.0860215	0.157245	0.151063	n/a	intergenic	LOC113820043(dist=163463),NONE(dist=NONE)
snp3963	NW_020870602.1	326234	5	A	G	0.204301	0.325124	0.298698	n/a	intronic	LOC113820073
snp3971	NW_020870604.1	188148	1	G	A	0.0591398	0.111285	0.108189	n/a	intronic	LOC113820125
snp3976	NW_020870606.1	340172	2	A	T	0.102151	0.183432	0.17502	n/a	intergenic	LOC113820168(dist=51187),LOC113820163(dist=27142)
snp3977	NW_020870607.1	20297	3	A	G	0.215054	0.337612	0.309116	n/a	intergenic	NONE(dist=NONE),LOC113820177(dist=76238)
snp3980	NW_020870607.1	157002	3	G	A	0.112903	0.200312	0.190281	n/a	intergenic	LOC113820185(dist=16738),LOC113820178(dist=31763)
snp3982	NW_020870607.1	157018	3	T	G	0.107527	0.19193	0.182721	n/a	intergenic	LOC113820185(dist=16754),LOC113820178(dist=31747)
snp3984	NW_020870607.1	157202	3	G	T	0.0591398	0.111285	0.108189	n/a	intergenic	LOC113820185(dist=16938),LOC113820178(dist=31563)
snp3990	NW_020870609.1	182156	4	G	A	0.0597826	0.112418	0.109259	n/a	intergenic	LOC113820190(dist=25789),NONE(dist=NONE)
snp4032	NW_020870640.1	10770	5	G	A	0.112903	0.200312	0.190281	n/a	intergenic	LOC113820420(dist=4595),LOC113820421(dist=34207)
snp4035	NW_020870641.1	117767	1	C	G	0.0537634	0.101745	0.099157	nonsynonymous SNV	exonic	LOC113820437
snp4061	NW_020870658.1	80954	2	C	A	0.252688	0.377674	0.342014	n/a	intergenic	LOC113820600(dist=32801),LOC113820601(dist=137321)
snp4062	NW_020870658.1	80959	2	A	G	0.252688	0.377674	0.342014	n/a	intergenic	LOC113820600(dist=32806),LOC113820601(dist=137316)
snp4063	NW_020870658.1	80963	2	C	T	0.252688	0.377674	0.342014	n/a	intergenic	LOC113820600(dist=32810),LOC113820601(dist=137312)
snp4099	NW_020870675.1	358702	3	C	A	0.102151	0.183432	0.17502	synonymous SNV	exonic	LOC113820758
snp4134	NW_020870689.1	1061713	4	G	A	0.112903	0.200312	0.190281	n/a	intergenic	LOC113820908(dist=19344),LOC113820909(dist=2677)
snp4135	NW_020870689.1	1061722	4	G	A	0.107527	0.19193	0.182721	n/a	intergenic	LOC113820908(dist=19353),LOC113820909(dist=2668)
snp4165	NW_020870721.1	509387	5	T	G	0.0698925	0.130014	0.125788	n/a	intergenic	LOC113821183(dist=51655),LOC113821163(dist=79642)
snp4208	NW_020870742.1	298807	1	A	T	0.112903	0.200312	0.190281	n/a	intergenic	LOC113821327(dist=6811),Trnah-gug_9(dist=12206)
snp4209	NW_020870742.1	298820	1	G	A	0.16129	0.270551	0.252252	n/a	intergenic	LOC113821327(dist=6824),Trnah-gug_9(dist=12193)
snp4210	NW_020870742.1	298822	1	A	T	0.0591398	0.111285	0.108189	n/a	intergenic	LOC113821327(dist=6826),Trnah-gug_9(dist=12191)
snp4211	NW_020870742.1	298826	1	C	T	0.11828	0.20858	0.197703	n/a	intergenic	LOC113821327(dist=6830),Trnah-gug_9(dist=12187)
snp4213	NW_020870742.1	298861	1	G	A	0.0537634	0.101745	0.099157	n/a	intergenic	LOC113821327(dist=6865),Trnah-gug_9(dist=12152)
snp4240	NW_020870756.1	89548	2	G	A	0.0698925	0.130014	0.125788	n/a	intronic	LOC113821425
snp4254	NW_020870762.1	184907	3	C	T	0.0806452	0.148283	0.142786	n/a	intergenic	NONE(dist=NONE),LOC113821484(dist=6664)
snp4255	NW_020870762.1	184934	3	G	A	0.0698925	0.130014	0.125788	n/a	intergenic	NONE(dist=NONE),LOC113821484(dist=6637)
snp4262	NW_020870767.1	141888	4	A	G	0.0591398	0.111285	0.108189	n/a	intergenic	LOC113821517(dist=94759),LOC113821516(dist=46312)
snp4268	NW_020870775.1	455663	5	C	T	0.0591398	0.111285	0.108189	n/a	intergenic	LOC113821562(dist=29269),NONE(dist=NONE)
snp4269	NW_020870775.1	455667	5	T	C	0.0591398	0.111285	0.108189	n/a	intergenic	LOC113821562(dist=29273),NONE(dist=NONE)
snp4314	NW_020870789.1	137857	1	C	G	0.0806452	0.148283	0.142786	n/a	intergenic	LOC113821710(dist=122396),LOC113821700(dist=12449)
snp4317	NW_020870791.1	276361	2	A	G	0.129032	0.224765	0.212136	n/a	intergenic	LOC113821726(dist=45046),LOC113821727(dist=52107)
snp4375	NW_020870839.1	661629	3	C	T	0.0860215	0.157245	0.151063	n/a	intergenic	LOC113822172(dist=4127),LOC113822181(dist=4621)
snp4402	NW_020870858.1	185331	4	C	A	0.0698925	0.130014	0.125788	n/a	intergenic	LOC113822274(dist=32898),LOC113822287(dist=175445)
snp4421	NW_020870868.1	63584	5	C	T	0.0752688	0.139207	0.134363	n/a	intergenic	LOC113822363(dist=54664),LOC113822364(dist=36542)
snp4430	NW_020870877.1	462218	1	G	C	0.0967742	0.174818	0.167177	n/a	intergenic	Trnaq-cug_38(dist=240680),LOC113822400(dist=9525)
snp4440	NW_020870877.1	564356	1	A	G	0.215054	0.337612	0.309116	n/a	intronic	LOC113822399
snp4441	NW_020870877.1	564384	1	C	T	0.360215	0.46092	0.407808	n/a	intronic	LOC113822399
snp4449	NW_020870881.1	173915	2	A	C	0.0591398	0.111285	0.108189	n/a	intergenic	LOC113822437(dist=7810),LOC113822438(dist=6684)
snp4455	NW_020870881.1	677840	2	T	C	0.145161	0.248179	0.23278	n/a	intronic	LOC113822453
snp4456	NW_020870882.1	96159	3	A	G	0.0537634	0.101745	0.099157	n/a	intronic	LOC113822471
snp4457	NW_020870882.1	96187	3	T	C	0.0537634	0.101745	0.099157	n/a	intronic	LOC113822471
snp4458	NW_020870882.1	96190	3	A	G	0.0537634	0.101745	0.099157	n/a	intronic	LOC113822471
snp4459	NW_020870882.1	96192	3	A	T	0.0537634	0.101745	0.099157	n/a	intronic	LOC113822471
snp4506	NW_020870916.1	571716	4	C	T	0.0591398	0.111285	0.108189	n/a	intergenic	LOC113822835(dist=260553),LOC113822817(dist=79079)
snp4509	NW_020870925.1	129295	5	G	A	0.0752688	0.139207	0.134363	n/a	intergenic	LOC113822863(dist=107412),NONE(dist=NONE)
snp4513	NW_020870928.1	486687	1	G	A	0.193548	0.312174	0.287811	synonymous SNV	exonic	LOC113822884
snp4525	NW_020870934.1	253136	2	G	A	0.112903	0.200312	0.190281	n/a	intergenic	LOC113822905(dist=19748),LOC113822914(dist=10941)
snp4526	NW_020870934.1	253147	2	T	C	0.112903	0.200312	0.190281	n/a	intergenic	LOC113822905(dist=19759),LOC113822914(dist=10930)
snp4552	NW_020870955.1	152493	3	A	G	0.204301	0.325124	0.298698	n/a	intergenic	LOC113823086(dist=72230),LOC113823065(dist=29439)
snp4573	NW_020870962.1	53433	4	T	C	0.0591398	0.111285	0.108189	n/a	intergenic	LOC113823165(dist=7309),NONE(dist=NONE)
snp4597	NW_020870982.1	307191	5	A	C	0.0591398	0.111285	0.108189	n/a	intergenic	Trnastop-uca_13(dist=1178),NONE(dist=NONE)
snp4598	NW_020870982.1	307198	5	C	T	0.0591398	0.111285	0.108189	n/a	intergenic	Trnastop-uca_13(dist=1185),NONE(dist=NONE)
snp4600	NW_020870982.1	307202	5	A	G	0.0591398	0.111285	0.108189	n/a	intergenic	Trnastop-uca_13(dist=1189),NONE(dist=NONE)
snp4603	NW_020870982.1	307249	5	C	G	0.182796	0.298763	0.276448	n/a	intergenic	Trnastop-uca_13(dist=1236),NONE(dist=NONE)
snp4604	NW_020870982.1	307263	5	G	C	0.157609	0.265537	0.247909	n/a	intergenic	Trnastop-uca_13(dist=1250),NONE(dist=NONE)
snp4621	NW_020870988.1	737188	1	C	T	0.0645161	0.120707	0.117065	n/a	intergenic	LOC113823351(dist=5529),LOC113823356(dist=43058)
snp4639	NW_020870999.1	556465	2	C	G	0.102151	0.183432	0.17502	n/a	intergenic	LOC113823517(dist=93186),LOC113823518(dist=155400)
snp4655	NW_020871007.1	16470	3	C	T	0.0698925	0.130014	0.125788	n/a	intergenic	LOC113823633(dist=7193),LOC113823617(dist=6394)
snp4659	NW_020871008.1	392569	4	A	G	0.0591398	0.111285	0.108189	n/a	intergenic	LOC113823665(dist=74418),LOC113823659(dist=13067)
snp4662	NW_020871008.1	540359	4	C	T	0.0806452	0.148283	0.142786	n/a	intergenic	LOC113823659(dist=133707),LOC113823652(dist=40331)
snp4676	NW_020871014.1	253635	5	A	G	0.16129	0.270551	0.252252	n/a	intronic	LOC113823773
snp4692	NW_020871030.1	172829	1	A	G	0.0645161	0.120707	0.117065	n/a	intergenic	LOC113823843(dist=6006),LOC113823838(dist=1845)
snp4714	NW_020871046.1	66480	2	G	T	0.0645161	0.120707	0.117065	nonsynonymous SNV	exonic	LOC113823923
snp4715	NW_020871046.1	66483	2	C	G	0.0752688	0.139207	0.134363	nonsynonymous SNV	exonic	LOC113823923
snp4719	NW_020871047.1	238648	3	G	C	0.177419	0.291883	0.270584	n/a	intergenic	LOC113823936(dist=25032),LOC113823937(dist=4260)
snp4727	NW_020871051.1	132525	4	A	G	0.0645161	0.120707	0.117065	n/a	intergenic	LOC113823965(dist=46336),NONE(dist=NONE)
snp4735	NW_020871055.1	100879	5	G	A	0.0752688	0.139207	0.134363	n/a	intergenic	LOC113823980(dist=1531),LOC113823978(dist=37369)
snp4749	NW_020871056.1	415209	1	G	T	0.155914	0.26321	0.24589	n/a	intergenic	LOC113823988(dist=119803),LOC113823992(dist=22226)
snp4750	NW_020871056.1	415237	1	T	G	0.129032	0.224765	0.212136	n/a	intergenic	LOC113823988(dist=119831),LOC113823992(dist=22198)
snp4751	NW_020871056.1	415240	1	A	T	0.129032	0.224765	0.212136	n/a	intergenic	LOC113823988(dist=119834),LOC113823992(dist=22195)
snp4752	NW_020871056.1	415248	1	A	T	0.0967742	0.174818	0.167177	n/a	intergenic	LOC113823988(dist=119842),LOC113823992(dist=22187)
snp4753	NW_020871056.1	415249	1	G	T	0.0967742	0.174818	0.167177	n/a	intergenic	LOC113823988(dist=119843),LOC113823992(dist=22186)
snp4756	NW_020871061.1	160307	2	G	A	0.0591398	0.111285	0.108189	n/a	intergenic	LOC113824024(dist=26771),LOC113824031(dist=56659)
snp4761	NW_020871062.1	467349	3	C	T	0.0537634	0.101745	0.099157	n/a	intergenic	LOC113824044(dist=11779),LOC113824045(dist=50364)
snp4762	NW_020871062.1	467367	3	C	T	0.0752688	0.139207	0.134363	n/a	intergenic	LOC113824044(dist=11797),LOC113824045(dist=50346)
snp4788	NW_020871090.1	523874	4	G	T	0.0591398	0.111285	0.108189	n/a	intronic	LOC113824313
snp4789	NW_020871090.1	523884	4	T	C	0.0645161	0.120707	0.117065	n/a	intronic	LOC113824313
snp4791	NW_020871090.1	523914	4	T	G	0.0537634	0.101745	0.099157	n/a	intronic	LOC113824313
snp4794	NW_020871092.1	63569	5	C	T	0.145161	0.248179	0.23278	n/a	intergenic	NONE(dist=NONE),NONE(dist=NONE)
snp4804	NW_020871101.1	295766	1	T	G	0.107527	0.19193	0.182721	n/a	intergenic	LOC113824414(dist=22233),LOC113824416(dist=34002)
snp4810	NW_020871101.1	800436	1	A	C	0.0698925	0.130014	0.125788	n/a	intergenic	LOC113824408(dist=161346),NONE(dist=NONE)
snp4825	NW_020871109.1	56218	2	T	C	0.0591398	0.111285	0.108189	n/a	intergenic	NONE(dist=NONE),NONE(dist=NONE)
snp4848	NW_020871124.1	311348	3	G	A	0.129032	0.224765	0.212136	n/a	upstream	Trnav-cac_60(dist=951)
snp4849	NW_020871124.1	311363	3	A	G	0.134409	0.232686	0.219151	n/a	upstream	Trnav-cac_60(dist=936)
snp4850	NW_020871124.1	311364	3	C	T	0.22043	0.343681	0.314152	n/a	upstream	Trnav-cac_60(dist=935)
snp4851	NW_020871124.1	311365	3	C	A	0.0645161	0.120707	0.117065	n/a	upstream	Trnav-cac_60(dist=934)
snp4852	NW_020871124.1	311367	3	T	C	0.268817	0.393109	0.354475	n/a	upstream	Trnav-cac_60(dist=932)
snp4853	NW_020871124.1	311379	3	A	C	0.0698925	0.130014	0.125788	n/a	upstream	Trnav-cac_60(dist=920)
snp4856	NW_020871124.1	311390	3	A	G	0.11828	0.20858	0.197703	n/a	upstream	Trnav-cac_60(dist=909)
snp4859	NW_020871126.1	252649	4	T	C	0.0913978	0.166089	0.159193	n/a	intergenic	LOC113824569(dist=7157),LOC113824568(dist=16996)
snp4886	NW_020871135.1	300682	5	C	T	0.0698925	0.130014	0.125788	n/a	intergenic	LOC113824679(dist=8033),LOC113824677(dist=33384)
snp4934	NW_020871219.1	301287	1	G	A	0.0591398	0.111285	0.108189	n/a	intergenic	Trnag-ccc_14(dist=298327),LOC113824934(dist=115905)
snp4935	NW_020871219.1	301303	1	C	T	0.107527	0.19193	0.182721	n/a	intergenic	Trnag-ccc_14(dist=298343),LOC113824934(dist=115889)
snp4949	NW_020871232.1	626683	2	G	T	0.123656	0.21673	0.204987	n/a	intergenic	LOC113824964(dist=404366),LOC113824968(dist=31289)
snp4950	NW_020871232.1	626684	2	G	A	0.123656	0.21673	0.204987	n/a	intergenic	LOC113824964(dist=404367),LOC113824968(dist=31288)
snp4951	NW_020871232.1	626696	2	C	A	0.123656	0.21673	0.204987	n/a	intergenic	LOC113824964(dist=404379),LOC113824968(dist=31276)
snp4952	NW_020871232.1	626710	2	T	A	0.123656	0.21673	0.204987	n/a	intergenic	LOC113824964(dist=404393),LOC113824968(dist=31262)
snp4953	NW_020871232.1	626711	2	G	A	0.123656	0.21673	0.204987	n/a	intergenic	LOC113824964(dist=404394),LOC113824968(dist=31261)
snp4975	NW_020871284.1	715049	3	A	G	0.0537634	0.101745	0.099157	n/a	intergenic	LOC113825128(dist=33265),LOC113825129(dist=9800)
snp4976	NW_020871284.1	715057	3	C	G	0.0537634	0.101745	0.099157	n/a	intergenic	LOC113825128(dist=33273),LOC113825129(dist=9792)
snp4986	NW_020871314.1	1167270	4	T	G	0.0591398	0.111285	0.108189	n/a	intergenic	LOC113825222(dist=52828),LOC113825224(dist=11207)
snp5017	NW_020871357.1	63365	5	A	G	0.0537634	0.101745	0.099157	n/a	intronic	LOC113825429
snp5042	NW_020871411.1	84403	1	T	A	0.0537634	0.101745	0.099157	n/a	intronic	LOC113825549
snp5058	NW_020871426.1	29461	2	G	C	0.0591398	0.111285	0.108189	n/a	intergenic	NONE(dist=NONE),LOC113825607(dist=4019)
snp5068	NW_020871441.1	87808	3	T	C	0.306452	0.425078	0.379905	n/a	intergenic	Trnav-cac_61(dist=3667),LOC113825653(dist=19687)
snp5084	NW_020871469.1	96483	4	A	G	0.123656	0.21673	0.204987	n/a	intergenic	LOC113825733(dist=39332),LOC113825734(dist=17896)
snp5120	NW_020871544.1	64638	5	G	C	0.0537634	0.101745	0.099157	n/a	ncRNA_intronic	LOC113825932
snp5125	NW_020871544.1	64796	5	C	T	0.123656	0.21673	0.204987	n/a	ncRNA_intronic	LOC113825932
snp5126	NW_020871544.1	64803	5	A	G	0.123656	0.21673	0.204987	n/a	ncRNA_intronic	LOC113825932
snp5127	NW_020871544.1	64809	5	T	C	0.193548	0.312174	0.287811	n/a	ncRNA_intronic	LOC113825932
snp5143	NW_020871588.1	17930	1	G	C	0.0698925	0.130014	0.125788	n/a	intergenic	NONE(dist=NONE),LOC113826052(dist=188656)
snp5152	NW_020871607.1	80820	2	A	T	0.0860215	0.157245	0.151063	n/a	intergenic	NONE(dist=NONE),LOC113826139(dist=86747)
snp5166	NW_020871628.1	9249	3	T	C	0.0806452	0.148283	0.142786	n/a	intergenic	NONE(dist=NONE),LOC113826232(dist=6882)
snp5167	NW_020871628.1	9251	3	A	G	0.0860215	0.157245	0.151063	n/a	intergenic	NONE(dist=NONE),LOC113826232(dist=6880)
snp5168	NW_020871628.1	9253	3	A	G	0.0860215	0.157245	0.151063	n/a	intergenic	NONE(dist=NONE),LOC113826232(dist=6878)
snp5169	NW_020871628.1	9264	3	A	G	0.263441	0.38808	0.350428	n/a	intergenic	NONE(dist=NONE),LOC113826232(dist=6867)
snp5170	NW_020871628.1	9303	3	T	C	0.11828	0.20858	0.197703	n/a	intergenic	NONE(dist=NONE),LOC113826232(dist=6828)
snp5174	NW_020871631.1	262436	4	G	C	0.0537634	0.101745	0.099157	n/a	intergenic	NONE(dist=NONE),LOC113826242(dist=64407)
snp5175	NW_020871631.1	262503	4	G	A	0.0537634	0.101745	0.099157	n/a	intergenic	NONE(dist=NONE),LOC113826242(dist=64340)
snp5179	NW_020871636.1	207990	5	T	C	0.0537634	0.101745	0.099157	n/a	intergenic	LOC113826259(dist=122826),LOC113826258(dist=31075)
snp5180	NW_020871636.1	208002	5	G	C	0.204301	0.325124	0.298698	n/a	intergenic	LOC113826259(dist=122838),LOC113826258(dist=31063)
snp5183	NW_020871661.1	40401	1	C	G	0.0537634	0.101745	0.099157	n/a	intergenic	NONE(dist=NONE),LOC113826327(dist=24050)
snp5192	NW_020871681.1	56598	2	G	T	0.0752688	0.139207	0.134363	n/a	intergenic	NONE(dist=NONE),LOC113826393(dist=49600)
snp5215	NW_020871769.1	128018	3	T	C	0.0967742	0.174818	0.167177	n/a	intergenic	NONE(dist=NONE),LOC113826654(dist=60079)
snp5237	NW_020871806.1	338500	4	C	T	0.0860215	0.157245	0.151063	n/a	intergenic	NONE(dist=NONE),LOC113826773(dist=42996)
snp5272	NW_020871867.1	252388	5	G	A	0.0537634	0.101745	0.099157	n/a	intergenic	LOC113826908(dist=23621),LOC113826906(dist=67489)
snp5275	NW_020871878.1	68534	1	C	T	0.0698925	0.130014	0.125788	n/a	intergenic	NONE(dist=NONE),LOC113826928(dist=21811)
snp5276	NW_020871878.1	68538	1	T	A	0.0645161	0.120707	0.117065	n/a	intergenic	NONE(dist=NONE),LOC113826928(dist=21807)
snp5277	NW_020871878.1	68545	1	A	C	0.0698925	0.130014	0.125788	n/a	intergenic	NONE(dist=NONE),LOC113826928(dist=21800)
snp5297	NW_020871916.1	143373	2	A	G	0.11828	0.20858	0.197703	n/a	intergenic	Trnal-cag_17(dist=78030),LOC113827046(dist=10189)
snp5298	NW_020871920.1	39525	3	T	C	0.252688	0.377674	0.342014	n/a	intergenic	NONE(dist=NONE),LOC113827070(dist=95922)
snp5301	NW_020871920.1	39579	3	C	T	0.129032	0.224765	0.212136	n/a	intergenic	NONE(dist=NONE),LOC113827070(dist=95868)
snp5302	NW_020871920.1	39580	3	T	A	0.145161	0.248179	0.23278	n/a	intergenic	NONE(dist=NONE),LOC113827070(dist=95867)
snp5304	NW_020871922.1	137989	4	C	T	0.150538	0.255753	0.2394	n/a	intergenic	LOC113827071(dist=31338),LOC113827072(dist=20164)
snp5307	NW_020871923.1	1004671	5	T	C	0.0645161	0.120707	0.117065	n/a	intergenic	LOC113827088(dist=4885),NONE(dist=NONE)
snp5314	NW_020871947.1	107548	1	A	C	0.0537634	0.101745	0.099157	n/a	intergenic	LOC113827155(dist=25155),LOC113827158(dist=155320)
snp5353	NW_020871998.1	173841	2	C	T	0.0698925	0.130014	0.125788	n/a	intergenic	LOC113827284(dist=103079),LOC113827285(dist=239441)
snp5372	NW_020872045.1	45010	3	A	G	0.139785	0.24049	0.226031	n/a	intergenic	NONE(dist=NONE),LOC113827375(dist=64983)
snp5399	NW_020872084.1	740700	4	C	T	0.263441	0.38808	0.350428	n/a	intergenic	LOC113827441(dist=192538),LOC113827442(dist=40662)
snp5403	NW_020872084.1	740753	4	C	T	0.0698925	0.130014	0.125788	n/a	intergenic	LOC113827441(dist=192591),LOC113827442(dist=40609)
snp5418	NW_020872110.1	124056	5	C	A	0.0537634	0.101745	0.099157	nonsynonymous SNV	exonic	LOC113827534
snp5426	NW_020872140.1	419929	1	T	G	0.0537634	0.101745	0.099157	synonymous SNV	exonic	LOC113827591
snp5439	NW_020872149.1	35235	2	C	T	0.0967742	0.174818	0.167177	n/a	intergenic	NONE(dist=NONE),LOC113827614(dist=217434)
snp5440	NW_020872149.1	35259	2	C	G	0.354839	0.457857	0.405448	n/a	intergenic	NONE(dist=NONE),LOC113827614(dist=217410)
snp5445	NW_020872152.1	308310	3	C	T	0.0591398	0.111285	0.108189	n/a	UTR5	LOC113827641(XM_027380538.1#NW_020872152.1#308267:c.-29C>T)
snp5453	NW_020872161.1	543601	4	A	G	0.0806452	0.148283	0.142786	nonsynonymous SNV	exonic	LOC113827710
snp5478	NW_020872199.1	87350	5	G	C	0.0752688	0.139207	0.134363	synonymous SNV	exonic	LOC113827872
snp5480	NW_020872203.1	1005	1	C	T	0.107527	0.19193	0.182721	n/a	intergenic	NONE(dist=NONE),LOC113827887(dist=144130)
snp5517	NW_020872261.1	82280	2	C	T	0.0698925	0.130014	0.125788	unknown	exonic	LOC113828064
snp5523	NW_020872262.1	77653	3	T	C	0.0967742	0.174818	0.167177	n/a	intergenic	NONE(dist=NONE),LOC113828080(dist=38287)
snp5540	NW_020872284.1	532791	4	C	T	0.107527	0.19193	0.182721	n/a	intergenic	LOC113828128(dist=413682),LOC113828129(dist=18799)
snp5551	NW_020872293.1	249605	5	G	A	0.0537634	0.101745	0.099157	n/a	intergenic	Trnat-cgu_37(dist=26366),NONE(dist=NONE)
snp5553	NW_020872293.1	249638	5	A	C	0.0806452	0.148283	0.142786	n/a	intergenic	Trnat-cgu_37(dist=26399),NONE(dist=NONE)
snp5556	NW_020872293.1	249659	5	C	G	0.076087	0.140596	0.135654	n/a	intergenic	Trnat-cgu_37(dist=26420),NONE(dist=NONE)
snp5557	NW_020872293.1	249678	5	T	G	0.0698925	0.130014	0.125788	n/a	intergenic	Trnat-cgu_37(dist=26439),NONE(dist=NONE)
snp5561	NW_020872294.1	171666	1	T	G	0.0752688	0.139207	0.134363	n/a	intergenic	NONE(dist=NONE),NONE(dist=NONE)
snp5562	NW_020872294.1	171673	1	G	T	0.0591398	0.111285	0.108189	n/a	intergenic	NONE(dist=NONE),NONE(dist=NONE)
snp5563	NW_020872294.1	171678	1	G	A	0.0591398	0.111285	0.108189	n/a	intergenic	NONE(dist=NONE),NONE(dist=NONE)
snp5564	NW_020872294.1	171679	1	C	A	0.0591398	0.111285	0.108189	n/a	intergenic	NONE(dist=NONE),NONE(dist=NONE)
snp5565	NW_020872294.1	171684	1	C	T	0.0591398	0.111285	0.108189	n/a	intergenic	NONE(dist=NONE),NONE(dist=NONE)
snp5566	NW_020872294.1	171694	1	G	T	0.0591398	0.111285	0.108189	n/a	intergenic	NONE(dist=NONE),NONE(dist=NONE)
snp5581	NW_020872325.1	618805	2	C	T	0.188172	0.305527	0.28219	n/a	intergenic	LOC113828229(dist=70862),LOC113828226(dist=5405)
snp5624	NW_020872372.1	270113	3	G	C	0.0645161	0.120707	0.117065	n/a	intergenic	LOC113828373(dist=107951),NONE(dist=NONE)
snp5642	NW_020872398.1	234584	4	G	C	0.0752688	0.139207	0.134363	n/a	intergenic	LOC113828464(dist=72256),LOC113828468(dist=16571)
snp5644	NW_020872398.1	348412	4	A	G	0.0967742	0.174818	0.167177	n/a	intronic	LOC113828467
snp5647	NW_020872400.1	28410	5	G	A	0.0806452	0.148283	0.142786	n/a	intergenic	NONE(dist=NONE),LOC113828472(dist=48420)
snp5660	NW_020872409.1	581821	1	C	T	0.0591398	0.111285	0.108189	n/a	intergenic	LOC113828554(dist=48594),NONE(dist=NONE)
snp5661	NW_020872409.1	581822	1	C	G	0.0591398	0.111285	0.108189	n/a	intergenic	LOC113828554(dist=48595),NONE(dist=NONE)
snp5682	NW_020872420.1	1200315	2	T	C	0.177419	0.291883	0.270584	n/a	UTR3	LOC113828646(XM_027381651.1#NW_020872420.1#1200185:c.*1A>G)
snp5683	NW_020872420.1	1200328	2	A	G	0.177419	0.291883	0.270584	synonymous SNV	exonic	LOC113828646
snp5684	NW_020872420.1	1285371	2	C	T	0.0645161	0.120707	0.117065	n/a	upstream	LOC113828647(dist=417)
snp5716	NW_020872438.1	85580	3	C	G	0.0752688	0.139207	0.134363	n/a	intergenic	NONE(dist=NONE),LOC113828842(dist=46300)
snp5717	NW_020872438.1	85594	3	T	G	0.0537634	0.101745	0.099157	n/a	intergenic	NONE(dist=NONE),LOC113828842(dist=46286)
snp5734	NW_020872449.1	866325	4	G	A	0.0806452	0.148283	0.142786	synonymous SNV	exonic	LOC113828922
snp5753	NW_020872457.1	163980	5	T	G	0.0537634	0.101745	0.099157	nonsynonymous SNV	exonic	LOC113829006
snp5756	NW_020872460.1	250654	1	C	A	0.0645161	0.120707	0.117065	n/a	intergenic	LOC113829013(dist=3661),LOC113829015(dist=1938)
snp5779	NW_020872467.1	209174	2	C	T	0.0860215	0.157245	0.151063	n/a	intergenic	LOC113829045(dist=168219),LOC113829049(dist=2509)
snp5783	NW_020872467.1	216570	2	T	C	0.198925	0.318708	0.293314	n/a	intergenic	LOC113829049(dist=2988),LOC113829046(dist=64712)
snp5784	NW_020872468.1	83992	3	A	G	0.11828	0.20858	0.197703	n/a	intronic	LOC113829055
snp5786	NW_020872468.1	149618	3	T	G	0.102151	0.183432	0.17502	n/a	intronic	LOC113829056
snp5790	NW_020872475.1	348959	4	C	T	0.0537634	0.101745	0.099157	n/a	intergenic	LOC113829067(dist=240585),LOC113829068(dist=52714)
snp5809	NW_020872482.1	176215	5	A	T	0.0860215	0.157245	0.151063	n/a	intergenic	LOC113829113(dist=3606),LOC113829125(dist=3323)
snp5810	NW_020872482.1	480567	5	C	A	0.0537634	0.101745	0.099157	n/a	intergenic	LOC113829117(dist=78020),LOC113829122(dist=67920)
snp5811	NW_020872482.1	480595	5	G	A	0.179348	0.294365	0.272702	n/a	intergenic	LOC113829117(dist=78048),LOC113829122(dist=67892)
snp5812	NW_020872482.1	480599	5	G	C	0.179348	0.294365	0.272702	n/a	intergenic	LOC113829117(dist=78052),LOC113829122(dist=67888)
snp5876	NW_020872512.1	251326	1	G	A	0.0537634	0.101745	0.099157	n/a	intronic	LOC113829316
snp5886	NW_020872515.1	250656	2	G	C	0.0913978	0.166089	0.159193	n/a	intronic	LOC113829333
snp5908	NW_020872530.1	161661	3	T	C	0.0537634	0.101745	0.099157	n/a	intergenic	LOC113829432(dist=67296),LOC113829435(dist=103444)
snp5925	NW_020872544.1	89874	4	G	T	0.129032	0.224765	0.212136	n/a	intergenic	NONE(dist=NONE),LOC113829557(dist=27290)
snp5931	NW_020872551.1	308031	5	G	A	0.0860215	0.157245	0.151063	n/a	intergenic	LOC113829584(dist=195184),LOC113829582(dist=166616)
snp5940	NW_020872558.1	148650	1	T	C	0.0967742	0.174818	0.167177	n/a	intergenic	NONE(dist=NONE),NONE(dist=NONE)
snp5941	NW_020872558.1	148669	1	A	G	0.0967742	0.174818	0.167177	n/a	intergenic	NONE(dist=NONE),NONE(dist=NONE)
snp5947	NW_020872561.1	414374	2	G	A	0.0537634	0.101745	0.099157	n/a	intergenic	LOC113829684(dist=106192),LOC113829710(dist=148449)
snp5948	NW_020872561.1	434330	2	A	G	0.166667	0.277778	0.258488	n/a	intergenic	LOC113829684(dist=126148),LOC113829710(dist=128493)
snp5991	NW_020872599.1	276971	3	A	G	0.166667	0.277778	0.258488	n/a	intergenic	LOC113830026(dist=48110),LOC113830022(dist=111995)
snp5993	NW_020872605.1	39177	4	A	G	0.306452	0.425078	0.379905	n/a	intergenic	LOC113830076(dist=19043),LOC113830074(dist=212287)
snp5994	NW_020872605.1	39180	4	C	T	0.306452	0.425078	0.379905	n/a	intergenic	LOC113830076(dist=19046),LOC113830074(dist=212284)
snp5995	NW_020872605.1	39194	4	A	C	0.327957	0.440802	0.392226	n/a	intergenic	LOC113830076(dist=19060),LOC113830074(dist=212270)
snp5996	NW_020872605.1	39206	4	C	T	0.327957	0.440802	0.392226	n/a	intergenic	LOC113830076(dist=19072),LOC113830074(dist=212258)
snp6002	NW_020872608.1	371620	5	A	C	0.0860215	0.157245	0.151063	n/a	intergenic	LOC113830100(dist=143343),LOC113830092(dist=395103)
snp6008	NW_020872610.1	400768	1	C	T	0.0591398	0.111285	0.108189	n/a	intergenic	LOC113830129(dist=28768),LOC113830130(dist=7276)
snp6009	NW_020872610.1	400774	1	G	A	0.0591398	0.111285	0.108189	n/a	intergenic	LOC113830129(dist=28774),LOC113830130(dist=7270)
snp6070	NW_020872662.1	54589	2	C	G	0.0591398	0.111285	0.108189	n/a	intergenic	LOC113830616(dist=32629),LOC113830615(dist=22088)
snp6072	NW_020872665.1	124034	3	A	C	0.11828	0.20858	0.197703	n/a	intronic	LOC113799904
snp6078	NW_020872668.1	135684	4	A	T	0.0591398	0.111285	0.108189	n/a	intergenic	LOC113799920(dist=79950),LOC113799921(dist=14806)
snp6080	NW_020872668.1	135694	4	G	A	0.215054	0.337612	0.309116	n/a	intergenic	LOC113799920(dist=79960),LOC113799921(dist=14796)
snp6081	NW_020872668.1	135701	4	C	T	0.11828	0.20858	0.197703	n/a	intergenic	LOC113799920(dist=79967),LOC113799921(dist=14789)
snp6082	NW_020872668.1	135703	4	G	C	0.11828	0.20858	0.197703	n/a	intergenic	LOC113799920(dist=79969),LOC113799921(dist=14787)
snp6084	NW_020872668.1	135705	4	C	T	0.11828	0.20858	0.197703	n/a	intergenic	LOC113799920(dist=79971),LOC113799921(dist=14785)
snp6085	NW_020872668.1	135711	4	A	G	0.107527	0.19193	0.182721	n/a	intergenic	LOC113799920(dist=79977),LOC113799921(dist=14779)
snp6092	NW_020872673.1	99095	5	C	T	0.0967742	0.174818	0.167177	synonymous SNV	exonic	LOC113799942
snp6106	NW_020872683.1	299226	1	T	A	0.0913978	0.166089	0.159193	n/a	intergenic	LOC113800000(dist=18553),LOC113800003(dist=149921)
snp6128	NW_020872696.1	875105	2	A	T	0.0537634	0.101745	0.099157	n/a	intronic	LOC113800181
snp6137	NW_020872699.1	30372	3	C	G	0.107527	0.19193	0.182721	n/a	intergenic	LOC113800220(dist=14892),LOC113800218(dist=204869)
snp6150	NW_020872710.1	28917	4	A	T	0.0591398	0.111285	0.108189	n/a	intergenic	NONE(dist=NONE),LOC113800339(dist=88049)
snp6151	NW_020872710.1	28918	4	A	T	0.0591398	0.111285	0.108189	n/a	intergenic	NONE(dist=NONE),LOC113800339(dist=88048)
snp6176	NW_020872714.1	320071	5	T	C	0.188172	0.305527	0.28219	n/a	intergenic	LOC113800356(dist=132629),LOC113800351(dist=8041)
snp6177	NW_020872714.1	320102	5	C	T	0.0537634	0.101745	0.099157	n/a	intergenic	LOC113800356(dist=132660),LOC113800351(dist=8010)
snp6185	NW_020872717.1	839863	1	T	C	0.0591398	0.111285	0.108189	n/a	intergenic	LOC113800383(dist=50245),LOC113800384(dist=8460)
snp6208	NW_020872725.1	399526	2	T	G	0.172043	0.284888	0.264598	n/a	intergenic	LOC113800453(dist=160573),Trnal-cag_27(dist=80666)
snp6220	NW_020872734.1	504225	3	G	A	0.107527	0.19193	0.182721	n/a	intronic	LOC113800510
snp6223	NW_020872737.1	150214	4	G	A	0.0591398	0.111285	0.108189	n/a	intergenic	NONE(dist=NONE),LOC113800558(dist=98659)
snp6229	NW_020872737.1	697716	4	C	T	0.107527	0.19193	0.182721	n/a	intergenic	LOC113800554(dist=42038),NONE(dist=NONE)
snp6243	NW_020872745.1	617537	5	G	C	0.38172	0.47202	0.416319	synonymous SNV	exonic	LOC113800590
snp6262	NW_020872759.1	390232	1	T	A	0.0752688	0.139207	0.134363	n/a	intergenic	LOC113800686(dist=8811),LOC113800682(dist=102716)
snp6269	NW_020872763.1	72087	2	C	T	0.0967742	0.174818	0.167177	n/a	intergenic	LOC113800739(dist=38296),LOC113800740(dist=76375)
snp6272	NW_020872766.1	120837	3	C	A	0.107527	0.19193	0.182721	n/a	intergenic	LOC113800746(dist=44678),LOC113800747(dist=8976)
snp6273	NW_020872766.1	120838	3	C	A	0.107527	0.19193	0.182721	n/a	intergenic	LOC113800746(dist=44679),LOC113800747(dist=8975)
snp6297	NW_020872787.1	313201	4	G	T	0.0645161	0.120707	0.117065	n/a	intergenic	LOC113800907(dist=48034),LOC113800899(dist=5634)
snp6300	NW_020872788.1	178831	5	A	G	0.102151	0.183432	0.17502	n/a	intergenic	LOC113800934(dist=32069),LOC113800926(dist=52093)
snp6310	NW_020872788.1	1124292	5	C	T	0.0913978	0.166089	0.159193	n/a	intergenic	LOC113800930(dist=21241),NONE(dist=NONE)
snp6321	NW_020872800.1	150873	1	T	C	0.0537634	0.101745	0.099157	n/a	intergenic	NONE(dist=NONE),LOC113800984(dist=109922)
snp6326	NW_020872804.1	439360	2	G	C	0.0645161	0.120707	0.117065	n/a	intergenic	LOC113801051(dist=45063),LOC113801036(dist=30467)
snp6351	NW_020872831.1	346122	3	T	C	0.102151	0.183432	0.17502	n/a	intergenic	LOC113801293(dist=23335),LOC113801294(dist=16316)
snp6393	NW_020872863.1	518817	4	G	C	0.150538	0.255753	0.2394	n/a	intronic	LOC113802032
snp6394	NW_020872863.1	518843	4	A	C	0.172043	0.284888	0.264598	n/a	intronic	LOC113802032
snp6409	NW_020872876.1	131938	5	T	A	0.0913978	0.166089	0.159193	n/a	intergenic	NONE(dist=NONE),LOC113802211(dist=56083)
snp6420	NW_020872882.1	850280	1	T	C	0.0537634	0.101745	0.099157	n/a	intergenic	LOC113802243(dist=57588),NONE(dist=NONE)
snp6422	NW_020872883.1	56758	2	C	A	0.0860215	0.157245	0.151063	n/a	intergenic	NONE(dist=NONE),LOC113802246(dist=242243)
snp6431	NW_020872889.1	20879	3	G	T	0.16129	0.270551	0.252252	n/a	UTR3	LOC113802290(XM_027352836.1#NW_020872889.1#20741:c.*62C>A)
snp6514	NW_020872964.1	214412	4	A	C	0.0537634	0.101745	0.099157	n/a	intergenic	LOC113802831(dist=7867),LOC113802832(dist=1025)

## Sheet: S3_INDEL
indel	Chrom	POS	SeqNo	REF	ALT	MAF	pic	Indel gap size	biotype	gene_loc	mutation pattern
indel0003	NW_020868290.1	263887	1	GA	G	0.0860215	0.144882	-1	exonic	LOC113813349	frameshift deletion
indel0004	NW_020868290.1	263891	1	GCTGAT	G	0.0645161	0.113422	-5	exonic	LOC113813349	frameshift deletion
indel0006	NW_020868291.1	48815	2	G	GGA	0.0645161	0.113422	2	intergenic	LOC113806329(dist=15493),LOC113804874(dist=23257)	n/a
indel0007	NW_020868291.1	48842	2	A	AG	0.129032	0.199506	1	intergenic	LOC113806329(dist=15520),LOC113804874(dist=23230)	n/a
indel0009	NW_020868291.1	99914	2	C	CG	0.107527	0.173511	1	intergenic	LOC113804874(dist=1578),LOC113806434(dist=2930)	n/a
indel0014	NW_020868293.1	9720	3	AC	A	0.107527	0.173511	-1	intergenic	NONE(dist=NONE),LOC113809744(dist=119893)	n/a
indel0021	NW_020868295.1	398447	4	AG	A	0.204301	0.272271	-1	intergenic	LOC113810045(dist=68118),LOC113810134(dist=138464)	n/a
indel0022	NW_020868295.1	398456	4	G	GGA	0.225806	0.288513	2	intergenic	LOC113810045(dist=68126),LOC113810134(dist=138456)	n/a
indel0029	NW_020868301.1	163277	5	G	GCA	0.139785	0.211573	2	intergenic	LOC113812133(dist=39895),LOC113812308(dist=46152)	n/a
indel0031	NW_020868304.1	30173	1	CG	C	0.16129	0.233952	-1	intergenic	NONE(dist=NONE),LOC113815113(dist=63989)	n/a
indel0032	NW_020868304.1	30178	1	G	GC	0.16129	0.233952	1	intergenic	NONE(dist=NONE),LOC113815113(dist=63985)	n/a
indel0033	NW_020868304.1	30181	1	C	CA	0.150538	0.223048	1	intergenic	NONE(dist=NONE),LOC113815113(dist=63982)	n/a
indel0036	NW_020868305.1	47578	2	GC	G	0.139785	0.211573	-1	intergenic	NONE(dist=NONE),LOC113815403(dist=57364)	n/a
indel0038	NW_020868305.1	391600	2	AG	A	0.0752688	0.129518	-1	intergenic	LOC113816612(dist=108058),LOC113815567(dist=79666)	n/a
indel0041	NW_020868306.1	178495	3	TGCTGGCGCCCTCG	T	0.0860215	0.144882	-13	intergenic	LOC113818034(dist=81097),LOC113818584(dist=38044)	n/a
indel0042	NW_020868306.1	178527	3	A	AG	0.107527	0.173511	1	intergenic	LOC113818034(dist=81128),LOC113818584(dist=38025)	n/a
indel0043	NW_020868306.1	178528	3	G	GA	0.150538	0.223048	1	intergenic	LOC113818034(dist=81129),LOC113818584(dist=38024)	n/a
indel0047	NW_020868306.1	821558	3	A	AGC	0.0752688	0.129518	2	intergenic	LOC113817729(dist=189392),LOC113817816(dist=129532)	n/a
indel0048	NW_020868306.1	942699	3	C	CG	0.0752688	0.129518	1	intergenic	LOC113817729(dist=310533),LOC113817816(dist=8391)	n/a
indel0049	NW_020868306.1	1018773	3	G	GTGGGCGTGTTGGGTGGA	0.0967742	0.159537	17	intronic	LOC113817816	n/a
indel0051	NW_020868307.1	234568	4	C	CGGCCAT	0.333333	0.345679	6	intergenic	LOC113819182(dist=66881),LOC113819850(dist=465110)	n/a
indel0057	NW_020868316.1	501180	5	A	AG	0.365591	0.356281	1	intergenic	LOC113822807(dist=63643),NONE(dist=NONE)	n/a
indel0058	NW_020868318.1	289274	1	C	CCTTT	0.0967742	0.159537	4	intergenic	LOC113823438(dist=23642),Trnae-cuc(dist=3231)	n/a
indel0060	NW_020868322.1	302309	2	T	TG	0.0645161	0.113422	1	exonic	LOC113823998	frameshift insertion
indel0061	NW_020868325.1	592462	3	CGG	C	0.0860215	0.144882	-2	intronic	LOC113825626	n/a
indel0074	NW_020868335.1	626	4	TCCCA	T	0.215054	0.280621	-4	intergenic	NONE(dist=NONE),LOC113800428(dist=40294)	n/a
indel0076	NW_020868336.1	116646	5	GTT	G	0.215054	0.280621	-2	intergenic	LOC113801754(dist=96766),LOC113801861(dist=114439)	n/a
indel0077	NW_020868336.1	116656	5	T	TA	0.204301	0.272271	1	intergenic	LOC113801754(dist=96775),LOC113801861(dist=114431)	n/a
indel0078	NW_020868336.1	116683	5	G	GC	0.430108	0.370067	1	intergenic	LOC113801754(dist=96802),LOC113801861(dist=114404)	n/a
indel0079	NW_020868336.1	160825	5	AG	A	0.0645161	0.113422	-1	intergenic	LOC113801754(dist=140945),LOC113801861(dist=70261)	n/a
indel0086	NW_020868340.1	119037	1	C	CGCT	0.193548	0.263448	3	intergenic	NONE(dist=NONE),NONE(dist=NONE)	n/a
indel0087	NW_020868341.1	98543	2	A	AG	0.139785	0.211573	1	intergenic	LOC113803139(dist=71376),LOC113803147(dist=14952)	n/a
indel0088	NW_020868341.1	98553	2	TCG	T	0.139785	0.211573	-2	intergenic	LOC113803139(dist=71387),LOC113803147(dist=14940)	n/a
indel0092	NW_020868341.1	607590	2	C	CG	0.139785	0.211573	1	UTR5	LOC113803187(XM_027353917.1#NW_020868341.1#606224:c.-4956_-4955insG)	n/a
indel0103	NW_020868347.1	208769	3	G	GAA	0.0860215	0.144882	2	intronic	LOC113803567	n/a
indel0117	NW_020868357.1	248876	4	TAAC	T	0.215054	0.280621	-3	intergenic	Trnar-ccu_1(dist=30704),LOC113804398(dist=415075)	n/a
indel0118	NW_020868357.1	248880	4	GCTCTAA	G	0.215054	0.280621	-6	intergenic	Trnar-ccu_1(dist=30708),LOC113804398(dist=415068)	n/a
indel0119	NW_020868357.1	264403	4	TA	T	0.139785	0.211573	-1	intergenic	Trnar-ccu_1(dist=46231),LOC113804398(dist=399550)	n/a
indel0125	NW_020868359.1	147675	5	A	AG	0.150538	0.223048	1	intergenic	NONE(dist=NONE),NONE(dist=NONE)	n/a
indel0126	NW_020868360.1	103705	1	CTAT	C	0.0752688	0.129518	-3	intergenic	NONE(dist=NONE),LOC113804470(dist=22695)	n/a
indel0128	NW_020868361.1	71967	2	CA	C	0.0860215	0.144882	-1	intronic	LOC113804536	n/a
indel0135	NW_020868364.1	320978	3	T	TC	0.0645161	0.113422	1	intergenic	LOC113804735(dist=56792),LOC113804806(dist=19544)	n/a
indel0137	NW_020868370.1	44908	4	G	GC	0.301075	0.332297	1	intergenic	LOC113805351(dist=6345),LOC113805260(dist=22162)	n/a
indel0140	NW_020868370.1	284219	4	T	TG	0.139785	0.211573	1	intergenic	LOC113805381(dist=147905),LOC113805371(dist=26827)	n/a
indel0142	NW_020868370.1	284224	4	G	GGGTT	0.16129	0.233952	4	intergenic	LOC113805381(dist=147910),LOC113805371(dist=26822)	n/a
indel0151	NW_020868382.1	13575	5	A	AC	0.44086	0.371478	1	exonic	LOC113805833	frameshift insertion
indel0152	NW_020868382.1	13611	5	AG	A	0.462366	0.37358	-1	exonic	LOC113805833	frameshift deletion
indel0158	NW_020868382.1	102984	5	AT	A	0.173913	0.246054	-1	intergenic	LOC113805833(dist=69219),LOC113805841(dist=11728)	n/a
indel0159	NW_020868384.1	49658	1	A	ACTT	0.0752688	0.129518	3	intergenic	Trnar-ucg_9(dist=35451),LOC113805892(dist=209034)	n/a
indel0161	NW_020868387.1	59894	2	A	ATTTTT	0.215054	0.280621	5	intergenic	LOC113805951(dist=27141),LOC113805960(dist=13777)	n/a
indel0166	NW_020868391.1	595115	3	C	CCGAAGGCT	0.0752688	0.129518	8	intergenic	LOC113806221(dist=514385),LOC113806201(dist=205623)	n/a
indel0167	NW_020868391.1	595121	3	C	CAA	0.0752688	0.129518	2	intergenic	LOC113806221(dist=514391),LOC113806201(dist=205617)	n/a
indel0168	NW_020868391.1	595122	3	G	GAA	0.0752688	0.129518	2	intergenic	LOC113806221(dist=514392),LOC113806201(dist=205616)	n/a
indel0169	NW_020868391.1	595125	3	GTC	G	0.0752688	0.129518	-2	intergenic	LOC113806221(dist=514396),LOC113806201(dist=205611)	n/a
indel0172	NW_020868394.1	310027	4	CTAGT	C	0.0752688	0.129518	-4	intergenic	LOC113806450(dist=18259),LOC113806457(dist=63550)	n/a
indel0174	NW_020868394.1	422437	4	TC	T	0.354839	0.35304	-1	intergenic	LOC113806457(dist=47337),LOC113806484(dist=198346)	n/a
indel0176	NW_020868394.1	751601	4	GC	G	0.0645161	0.113422	-1	exonic	LOC113806495	frameshift deletion
indel0177	NW_020868394.1	751609	4	C	CG	0.0645161	0.113422	1	exonic	LOC113806495	frameshift insertion
indel0186	NW_020868402.1	686432	5	A	AG	0.0860215	0.144882	1	intergenic	LOC113807148(dist=55273),Trnag-ccc(dist=151663)	n/a
indel0187	NW_020868407.1	1696	1	C	CG	0.215054	0.280621	1	intergenic	NONE(dist=NONE),NONE(dist=NONE)	n/a
indel0188	NW_020868408.1	155551	2	T	TGA	0.0860215	0.144882	2	intronic	LOC113807444	n/a
indel0192	NW_020868411.1	110379	3	T	TC	0.236559	0.295966	1	intronic	LOC113807735	n/a
indel0194	NW_020868413.1	399423	4	CCT	C	0.0645161	0.113422	-2	intergenic	LOC113807874(dist=46245),LOC113807953(dist=9362)	n/a
indel0205	NW_020868418.1	147885	5	T	TGCC	0.107527	0.173511	3	intronic	LOC113808710,LOC113808742	n/a
indel0206	NW_020868418.1	147924	5	GA	G	0.11828	0.186827	-1	intronic	LOC113808710,LOC113808742	n/a
indel0210	NW_020868425.1	286410	1	CG	C	0.354839	0.35304	-1	intergenic	LOC113808951(dist=6163),LOC113808959(dist=15416)	n/a
indel0215	NW_020868430.1	219899	2	CCAA	C	0.11828	0.186827	-3	intergenic	LOC113810180(dist=192820),LOC113810192(dist=177323)	n/a
indel0217	NW_020868431.1	74008	3	C	CG	0.301075	0.332297	1	intergenic	NONE(dist=NONE),LOC113810378(dist=7631)	n/a
indel0222	NW_020868431.1	708690	3	T	TCACA	0.44086	0.371478	4	intergenic	LOC113810334(dist=9563),NONE(dist=NONE)	n/a
indel0223	NW_020868431.1	708697	3	CG	C	0.44086	0.371478	-1	intergenic	LOC113810334(dist=9571),NONE(dist=NONE)	n/a
indel0224	NW_020868431.1	708706	3	C	CA	0.44086	0.371478	1	intergenic	LOC113810334(dist=9579),NONE(dist=NONE)	n/a
indel0225	NW_020868433.1	6797	4	A	AC	0.408602	0.366507	1	intergenic	NONE(dist=NONE),LOC113810513(dist=11033)	n/a
indel0226	NW_020868433.1	6801	4	C	CA	0.408602	0.366507	1	intergenic	NONE(dist=NONE),LOC113810513(dist=11029)	n/a
indel0227	NW_020868433.1	6802	4	T	TAAC	0.408602	0.366507	3	intergenic	NONE(dist=NONE),LOC113810513(dist=11028)	n/a
indel0231	NW_020868433.1	96509	4	T	TC	0.193548	0.263448	1	intergenic	LOC113810513(dist=71563),LOC113810444(dist=10330)	n/a
indel0234	NW_020868434.1	88518	5	GA	G	0.0860215	0.144882	-1	intergenic	LOC113810545(dist=31631),LOC113810566(dist=74275)	n/a
indel0248	NW_020868440.1	212322	1	TAGG	T	0.0752688	0.129518	-3	intergenic	LOC113811269(dist=19967),LOC113811236(dist=7899)	n/a
indel0249	NW_020868440.1	274998	1	G	GC	0.129032	0.199506	1	intergenic	LOC113811236(dist=11211),NONE(dist=NONE)	n/a
indel0254	NW_020868444.1	455273	2	AG	A	0.0645161	0.113422	-1	intronic	LOC113811907	n/a
indel0259	NW_020868447.1	43458	3	TTAG	T	0.107527	0.173511	-3	intergenic	NONE(dist=NONE),LOC113812224(dist=63046)	n/a
indel0263	NW_020868451.1	42524	4	CA	C	0.139785	0.211573	-1	intronic	LOC113812678	n/a
indel0266	NW_020868455.1	98937	5	T	TA	0.0752688	0.129518	1	intergenic	LOC113813123(dist=1234),LOC113813111(dist=5865)	n/a
indel0270	NW_020868456.1	190672	1	AT	A	0.0645161	0.113422	-1	intergenic	LOC113813304(dist=105136),NONE(dist=NONE)	n/a
indel0277	NW_020868458.1	351980	2	GT	G	0.462366	0.37358	-1	intergenic	LOC113813427(dist=86292),LOC113813335(dist=34940)	n/a
indel0280	NW_020868458.1	659384	2	CG	C	0.0645161	0.113422	-1	exonic	LOC113813436	frameshift deletion
indel0281	NW_020868458.1	761579	2	AC	A	0.0752688	0.129518	-1	intergenic	LOC113813494(dist=7946),LOC113813534(dist=29767)	n/a
indel0282	NW_020868458.1	761593	2	GT	G	0.0752688	0.129518	-1	intergenic	LOC113813494(dist=7960),LOC113813534(dist=29753)	n/a
indel0284	NW_020868458.1	761604	2	A	AT	0.0752688	0.129518	1	intergenic	LOC113813494(dist=7970),LOC113813534(dist=29743)	n/a
indel0290	NW_020868459.1	538788	3	G	GGA	0.354839	0.35304	2	intergenic	LOC113813565(dist=108634),LOC113813583(dist=260207)	n/a
indel0292	NW_020868459.1	555335	3	A	AG	0.344086	0.349509	1	intergenic	LOC113813565(dist=125181),LOC113813583(dist=243660)	n/a
indel0300	NW_020868463.1	266078	4	A	AAGAGAGAGAAAAG	0.0860215	0.144882	13	intergenic	NONE(dist=NONE),NONE(dist=NONE)	n/a
indel0306	NW_020868464.1	464067	5	CG	C	0.0645161	0.113422	-1	intergenic	LOC113813965(dist=92155),NONE(dist=NONE)	n/a
indel0316	NW_020868468.1	744436	1	G	GA	0.0752688	0.129518	1	intronic	LOC113814170	n/a
indel0321	NW_020868470.1	343233	2	GA	G	0.193548	0.263448	-1	intergenic	LOC113814606(dist=13631),NONE(dist=NONE)	n/a
indel0322	NW_020868470.1	343250	2	G	GC	0.172043	0.244308	1	intergenic	LOC113814606(dist=13647),NONE(dist=NONE)	n/a
indel0323	NW_020868473.1	85416	3	CA	C	0.0645161	0.113422	-1	intergenic	NONE(dist=NONE),NONE(dist=NONE)	n/a
indel0327	NW_020868475.1	114798	4	GCACA	G	0.107527	0.173511	-4	intergenic	LOC113815389(dist=71648),LOC113815359(dist=27514)	n/a
indel0333	NW_020868481.1	761278	5	AC	A	0.0645161	0.113422	-1	intergenic	LOC113815854(dist=40120),NONE(dist=NONE)	n/a
indel0335	NW_020868485.1	364452	1	AT	A	0.0752688	0.129518	-1	intergenic	LOC113816761(dist=1439),LOC113816594(dist=40869)	n/a
indel0336	NW_020868485.1	694883	1	ACC	A	0.0860215	0.144882	-2	exonic	LOC113816781	frameshift deletion
indel0337	NW_020868485.1	694888	1	CACG	C	0.0860215	0.144882	-3	exonic	LOC113816781	nonframeshift deletion
indel0338	NW_020868485.1	694894	1	T	TC	0.172043	0.244308	1	exonic	LOC113816781	frameshift insertion
indel0344	NW_020868492.1	3835	2	GC	G	0.123656	0.193244	-1	intergenic	NONE(dist=NONE),NONE(dist=NONE)	n/a
indel0345	NW_020868492.1	3841	2	CT	C	0.145161	0.217382	-1	intergenic	NONE(dist=NONE),NONE(dist=NONE)	n/a
indel0347	NW_020868492.1	61314	2	GC	G	0.204301	0.272271	-1	intergenic	NONE(dist=NONE),NONE(dist=NONE)	n/a
indel0349	NW_020868493.1	381225	3	GA	G	0.0967742	0.159537	-1	intergenic	LOC113817176(dist=9021),LOC113817230(dist=34244)	n/a
indel0351	NW_020868494.1	171652	4	A	ATGGG	0.0645161	0.113422	4	intergenic	LOC113817696(dist=7088),LOC113817588(dist=201469)	n/a
indel0355	NW_020868495.1	259748	5	T	TC	0.16129	0.233952	1	intergenic	LOC113817796(dist=22073),LOC113817735(dist=55996)	n/a
indel0356	NW_020868495.1	259769	5	CCG	C	0.16129	0.233952	-2	intergenic	LOC113817796(dist=22095),LOC113817735(dist=55973)	n/a
indel0358	NW_020868496.1	160740	1	A	AC	0.0860215	0.144882	1	intergenic	NONE(dist=NONE),LOC113817859(dist=18599)	n/a
indel0368	NW_020868497.1	522904	2	A	AG	0.0967742	0.159537	1	intergenic	LOC113817946(dist=36184),LOC113817989(dist=28082)	n/a
indel0372	NW_020868502.1	563899	3	GT	G	0.076087	0.130712	-1	upstream	LOC113818253(dist=199)	n/a
indel0373	NW_020868502.1	563931	3	GA	G	0.0752688	0.129518	-1	upstream	LOC113818253(dist=231)	n/a
indel0380	NW_020868504.1	11418	4	G	GT	0.0752688	0.129518	1	intergenic	LOC113818272(dist=6847),LOC113818282(dist=58190)	n/a
indel0393	NW_020868507.1	423580	5	G	GA	0.0967742	0.159537	1	intergenic	LOC113818574(dist=40954),LOC113818641(dist=89496)	n/a
indel0395	NW_020868507.1	469250	5	T	TC	0.0860215	0.144882	1	intergenic	LOC113818574(dist=86624),LOC113818641(dist=43826)	n/a
indel0396	NW_020868507.1	469262	5	C	CCCT	0.0860215	0.144882	3	intergenic	LOC113818574(dist=86636),LOC113818641(dist=43814)	n/a
indel0397	NW_020868507.1	469290	5	G	GA	0.0645161	0.113422	1	intergenic	LOC113818574(dist=86664),LOC113818641(dist=43786)	n/a
indel0401	NW_020868512.1	221260	1	C	CT	0.0752688	0.129518	1	intronic	LOC113818743	n/a
indel0403	NW_020868512.1	232218	1	G	GT	0.494624	0.374971	1	intronic	LOC113818743	n/a
indel0406	NW_020868512.1	1017070	1	GA	G	0.0860215	0.144882	-1	intergenic	LOC113818815(dist=5369),LOC113818825(dist=169428)	n/a
indel0410	NW_020868519.1	568077	2	C	CGCA	0.0645161	0.113422	3	intergenic	LOC113819395(dist=38003),NONE(dist=NONE)	n/a
indel0411	NW_020868520.1	14006	3	A	AG	0.0645161	0.113422	1	intergenic	NONE(dist=NONE),LOC113819529(dist=68957)	n/a
indel0414	NW_020868520.1	34051	3	GGGGGGA	G	0.0860215	0.144882	-6	intergenic	NONE(dist=NONE),LOC113819529(dist=48906)	n/a
indel0417	NW_020868524.1	220475	4	GA	G	0.204301	0.272271	-1	intronic	LOC113819905	n/a
indel0418	NW_020868524.1	220486	4	CA	C	0.150538	0.223048	-1	intronic	LOC113819905	n/a
indel0421	NW_020868524.1	220502	4	C	CG	0.172043	0.244308	1	intronic	LOC113819905	n/a
indel0422	NW_020868524.1	220516	4	T	TG	0.172043	0.244308	1	intronic	LOC113819905	n/a
indel0428	NW_020868525.1	709332	5	C	CT	0.107527	0.173511	1	intergenic	LOC113819964(dist=279364),LOC113819996(dist=88733)	n/a
indel0430	NW_020868527.1	173909	1	G	GT	0.139785	0.211573	1	intergenic	LOC113820050(dist=9127),NONE(dist=NONE)	n/a
indel0437	NW_020868529.1	261645	2	C	CT	0.0645161	0.113422	1	intronic	LOC113820144	n/a
indel0440	NW_020868529.1	316976	2	G	GCC	0.150538	0.223048	2	intergenic	LOC113820144(dist=7901),NONE(dist=NONE)	n/a
indel0449	NW_020868538.1	377334	3	T	TG	0.0967742	0.159537	1	intronic	LOC113820893	n/a
indel0452	NW_020868542.1	182192	4	A	AG	0.0860215	0.144882	1	intergenic	LOC113821031(dist=161064),LOC113821137(dist=9740)	n/a
indel0454	NW_020868542.1	182223	4	A	AGG	0.0860215	0.144882	2	intergenic	LOC113821031(dist=161095),LOC113821137(dist=9709)	n/a
indel0458	NW_020868542.1	481603	4	A	AC	0.0967742	0.159537	1	intergenic	LOC113821174(dist=256701),LOC113821147(dist=46886)	n/a
indel0459	NW_020868542.1	565568	4	TC	T	0.0860215	0.144882	-1	intronic	LOC113821147	n/a
indel0461	NW_020868542.1	654648	4	AG	A	0.0752688	0.129518	-1	intergenic	LOC113821084(dist=8244),LOC113821087(dist=7247)	n/a
indel0467	NW_020868548.1	105564	5	C	CA	0.107527	0.173511	1	upstream	LOC113821687(dist=19)	n/a
indel0474	NW_020868555.1	5617	1	T	TAA	0.107527	0.173511	2	intergenic	NONE(dist=NONE),LOC113821898(dist=168358)	n/a
indel0476	NW_020868557.1	56918	2	A	ACAG	0.0967742	0.159537	3	exonic	LOC113822176	nonframeshift insertion
indel0483	NW_020868563.1	234330	3	TC	T	0.204301	0.272271	-1	intronic	LOC113822354,LOC113822373	n/a
indel0485	NW_020868566.1	451859	4	G	GT	0.456989	0.373143	1	intergenic	LOC113822527(dist=85302),LOC113822504(dist=22628)	n/a
indel0487	NW_020868568.1	289151	5	CT	C	0.150538	0.223048	-1	intergenic	LOC113822855(dist=19884),LOC113822739(dist=132003)	n/a
indel0491	NW_020868569.1	517157	1	CT	C	0.150538	0.223048	-1	intergenic	Trnar-ccu_4(dist=9075),Trnastop-uca_1(dist=1861)	n/a
indel0496	NW_020868571.1	123180	2	C	CT	0.150538	0.223048	1	intronic	LOC113823413	n/a
indel0498	NW_020868571.1	577431	2	T	TG	0.182796	0.254134	1	intergenic	LOC113823424(dist=360422),LOC113823430(dist=43403)	n/a
indel0500	NW_020868573.1	16391	3	G	GC	0.0860215	0.144882	1	UTR5	LOC113823986(XM_027376722.1#NW_020868573.1#16315:c.-9_-8insC)	n/a
indel0506	NW_020868577.1	271787	4	CA	C	0.0645161	0.113422	-1	intronic	LOC113824123	n/a
indel0508	NW_020868578.1	139433	5	CT	C	0.0645161	0.113422	-1	intergenic	LOC113824169(dist=59151),LOC113824149(dist=129390)	n/a
indel0509	NW_020868578.1	139445	5	C	CT	0.0645161	0.113422	1	intergenic	LOC113824169(dist=59162),LOC113824149(dist=129379)	n/a
indel0513	NW_020868581.1	1056266	1	CTT	C	0.107527	0.173511	-2	intergenic	LOC113824924(dist=80215),LOC113824706(dist=29682)	n/a
indel0514	NW_020868581.1	1056269	1	G	GAC	0.107527	0.173511	2	intergenic	LOC113824924(dist=80217),LOC113824706(dist=29681)	n/a
indel0515	NW_020868582.1	823397	2	GT	G	0.419355	0.368412	-1	intergenic	LOC113825043(dist=126648),NONE(dist=NONE)	n/a
indel0516	NW_020868582.1	823400	2	T	TG	0.419355	0.368412	1	intergenic	LOC113825043(dist=126650),NONE(dist=NONE)	n/a
indel0519	NW_020868591.1	64414	3	C	CT	0.0860215	0.144882	1	intergenic	NONE(dist=NONE),LOC113825495(dist=178190)	n/a
indel0531	NW_020868597.1	105142	4	TTA	T	0.16129	0.233952	-2	intergenic	NONE(dist=NONE),LOC113825857(dist=2765)	n/a
indel0532	NW_020868597.1	105145	4	C	CT	0.11828	0.186827	1	intergenic	NONE(dist=NONE),LOC113825857(dist=2764)	n/a
indel0533	NW_020868597.1	105146	4	A	ACTT	0.16129	0.233952	3	intergenic	NONE(dist=NONE),LOC113825857(dist=2763)	n/a
indel0534	NW_020868597.1	197365	4	A	AG	0.16129	0.233952	1	intergenic	LOC113825857(dist=72712),LOC113825868(dist=340174)	n/a
indel0541	NW_020868607.1	205359	5	GC	G	0.16129	0.233952	-1	upstream	LOC113827238(dist=196)	n/a
indel0543	NW_020868607.1	242769	5	CCTCGGCGTCAAGGTCTACATAAGTACTTATATAGACCTTG	C	0.182796	0.254134	-40	downstream	Trnaq-uug_3(dist=382)	n/a
indel0546	NW_020868607.1	363204	5	G	GA	0.0698925	0.121562	1	intergenic	LOC113827268(dist=78834),LOC113827278(dist=32383)	n/a
indel0551	NW_020868611.1	25978	1	GCGCCCCCTCGCGC	G	0.0860215	0.144882	-13	upstream	LOC113827500(dist=634)	n/a
indel0555	NW_020868611.1	529282	1	T	TG	0.107527	0.173511	1	intergenic	LOC113827491(dist=370159),NONE(dist=NONE)	n/a
indel0557	NW_020868612.1	50535	2	CA	C	0.0645161	0.113422	-1	intergenic	NONE(dist=NONE),NONE(dist=NONE)	n/a
indel0562	NW_020868615.1	103101	3	T	TGGCATGCGAC	0.108696	0.17499	10	intergenic	NONE(dist=NONE),LOC113827590(dist=33399)	n/a
indel0563	NW_020868615.1	103108	3	GT	G	0.11828	0.186827	-1	intergenic	NONE(dist=NONE),LOC113827590(dist=33391)	n/a
indel0564	NW_020868615.1	183105	3	ACT	A	0.290323	0.32717	-2	intergenic	LOC113827631(dist=4980),LOC113827616(dist=5536)	n/a
indel0565	NW_020868615.1	183111	3	CT	C	0.290323	0.32717	-1	intergenic	LOC113827631(dist=4986),LOC113827616(dist=5531)	n/a
indel0566	NW_020868615.1	183113	3	GCGT	G	0.290323	0.32717	-3	intergenic	LOC113827631(dist=4988),LOC113827616(dist=5527)	n/a
indel0567	NW_020868615.1	183126	3	GA	G	0.290323	0.32717	-1	intergenic	LOC113827631(dist=5001),LOC113827616(dist=5516)	n/a
indel0568	NW_020868615.1	183133	3	GC	G	0.290323	0.32717	-1	intergenic	LOC113827631(dist=5008),LOC113827616(dist=5509)	n/a
indel0569	NW_020868615.1	183139	3	AT	A	0.290323	0.32717	-1	intergenic	LOC113827631(dist=5014),LOC113827616(dist=5503)	n/a
indel0572	NW_020868615.1	508273	3	CA	C	0.0645161	0.113422	-1	intergenic	LOC113827757(dist=2268),NONE(dist=NONE)	n/a
indel0573	NW_020868615.1	508278	3	A	AC	0.0645161	0.113422	1	intergenic	LOC113827757(dist=2272),NONE(dist=NONE)	n/a
indel0583	NW_020868624.1	1030992	4	CTGATTTTTTTGGAT	C	0.0860215	0.144882	-14	intronic	LOC113828315	n/a
indel0585	NW_020868627.1	272530	5	T	TA	0.0860215	0.144882	1	intergenic	Trnar-ccu_6(dist=145994),NONE(dist=NONE)	n/a
indel0589	NW_020868629.1	303823	1	A	AG	0.0645161	0.113422	1	exonic	LOC113828675	frameshift insertion
indel0592	NW_020868631.1	77644	2	G	GA	0.0645161	0.113422	1	intergenic	LOC113828871(dist=5562),LOC113828783(dist=184364)	n/a
indel0593	NW_020868631.1	231582	2	TG	T	0.0645161	0.113422	-1	intergenic	LOC113828871(dist=159501),LOC113828783(dist=30425)	n/a
indel0594	NW_020868631.1	231587	2	TTC	T	0.0967742	0.159537	-2	intergenic	LOC113828871(dist=159506),LOC113828783(dist=30419)	n/a
indel0595	NW_020868636.1	22827	3	TC	T	0.139785	0.211573	-1	intergenic	NONE(dist=NONE),LOC113828965(dist=217224)	n/a
indel0597	NW_020868636.1	246688	3	TAA	T	0.0860215	0.144882	-2	ncRNA_intronic	LOC113828965	n/a
indel0603	NW_020868639.1	199722	4	CAGT	C	0.0860215	0.144882	-3	intronic	LOC113829620	n/a
indel0604	NW_020868639.1	489636	4	C	CCGT	0.107527	0.173511	3	exonic	LOC113829737	nonframeshift insertion
indel0605	NW_020868639.1	489639	4	G	GAGC	0.107527	0.173511	3	exonic	LOC113829737	nonframeshift insertion
indel0612	NW_020868640.1	476256	5	GT	G	0.392473	0.363171	-1	exonic	LOC113830024	frameshift deletion
indel0614	NW_020868640.1	1086878	5	C	CA	0.333333	0.345679	1	intergenic	LOC113829915(dist=125013),LOC113829941(dist=53637)	n/a
indel0616	NW_020868641.1	257290	1	TGAG	T	0.150538	0.223048	-3	intergenic	LOC113830128(dist=250670),LOC113830112(dist=45116)	n/a
indel0618	NW_020868646.1	644092	2	GAAAAAA	G	0.215054	0.280621	-6	intergenic	LOC113830346(dist=65234),Trnav-cac_10(dist=27799)	n/a
indel0619	NW_020868646.1	719272	2	CT	C	0.0860215	0.144882	-1	intergenic	Trnav-cac_10(dist=47304),LOC113830308(dist=39344)	n/a
indel0622	NW_020868649.1	134672	3	G	GA	0.145161	0.217382	1	intergenic	LOC113830502(dist=98171),NONE(dist=NONE)	n/a
indel0624	NW_020868651.1	23633	4	A	AAGAGAGAG	0.107527	0.173511	8	intronic	LOC113830511	n/a
indel0636	NW_020868656.1	183639	5	C	CA	0.0860215	0.144882	1	intronic	LOC113800403	n/a
indel0646	NW_020868663.1	139443	1	CG	C	0.119565	0.188375	-1	intergenic	NONE(dist=NONE),NONE(dist=NONE)	n/a
indel0647	NW_020868663.1	139457	1	A	AG	0.0645161	0.113422	1	intergenic	NONE(dist=NONE),NONE(dist=NONE)	n/a
indel0655	NW_020868671.1	235054	2	CACACAGGAG	C	0.0752688	0.129518	-9	intergenic	LOC113801983(dist=31049),NONE(dist=NONE)	n/a
indel0659	NW_020868672.1	304184	3	AT	A	0.0645161	0.113422	-1	downstream	LOC113802217(dist=56)	n/a
indel0675	NW_020868675.1	622449	4	G	GT	0.0967742	0.159537	1	intergenic	LOC113802823(dist=65226),LOC113802870(dist=59785)	n/a
indel0676	NW_020868675.1	622465	4	GGGCGGCGCGCGTTCCTCCTGGA	G	0.0967742	0.159537	-22	intergenic	LOC113802823(dist=65243),LOC113802870(dist=59747)	n/a
indel0678	NW_020868675.1	1062312	4	T	TGATG	0.11828	0.186827	4	intergenic	LOC113802826(dist=207058),NONE(dist=NONE)	n/a
indel0679	NW_020868675.1	1062356	4	C	CG	0.107527	0.173511	1	intergenic	LOC113802826(dist=207102),NONE(dist=NONE)	n/a
indel0682	NW_020868680.1	457031	5	A	AC	0.16129	0.233952	1	intergenic	NONE(dist=NONE),NONE(dist=NONE)	n/a
indel0690	NW_020868684.1	39398	1	GA	G	0.182796	0.254134	-1	intergenic	LOC113802912(dist=10861),LOC113802915(dist=9638)	n/a
indel0693	NW_020868685.1	325813	2	GT	G	0.0752688	0.129518	-1	intergenic	LOC113802921(dist=96155),LOC113802930(dist=56779)	n/a
indel0703	NW_020868689.1	32545	3	T	TC	0.462366	0.37358	1	exonic	LOC113802957	frameshift insertion
indel0705	NW_020868689.1	597027	3	GA	G	0.0860215	0.144882	-1	intronic	LOC113802953	n/a
indel0715	NW_020868695.1	768176	4	CT	C	0.0967742	0.159537	-1	intergenic	LOC113802988(dist=79376),LOC113802985(dist=11361)	n/a
indel0716	NW_020868695.1	768178	4	CT	C	0.139785	0.211573	-1	intergenic	LOC113802988(dist=79378),LOC113802985(dist=11359)	n/a
indel0719	NW_020868699.1	116619	5	T	TTG	0.193548	0.263448	2	intergenic	LOC113803024(dist=60629),LOC113803023(dist=31008)	n/a
indel0729	NW_020868702.1	14639	1	AT	A	0.150538	0.223048	-1	intergenic	NONE(dist=NONE),LOC113803068(dist=139698)	n/a
indel0730	NW_020868702.1	48485	1	C	CT	0.258065	0.309615	1	intergenic	NONE(dist=NONE),LOC113803068(dist=105853)	n/a
indel0733	NW_020868703.1	170146	2	C	CACCAA	0.0645161	0.113422	5	intergenic	NONE(dist=NONE),LOC113803078(dist=143596)	n/a
indel0734	NW_020868703.1	170153	2	AC	A	0.0645161	0.113422	-1	intergenic	NONE(dist=NONE),LOC113803078(dist=143588)	n/a
indel0735	NW_020868703.1	170156	2	C	CA	0.0645161	0.113422	1	intergenic	NONE(dist=NONE),LOC113803078(dist=143586)	n/a
indel0736	NW_020868703.1	245704	2	C	CG	0.0645161	0.113422	1	intergenic	NONE(dist=NONE),LOC113803078(dist=68038)	n/a
indel0737	NW_020868703.1	245724	2	G	GC	0.193548	0.263448	1	intergenic	NONE(dist=NONE),LOC113803078(dist=68018)	n/a
indel0738	NW_020868703.1	821318	2	A	AG	0.236559	0.295966	1	intergenic	LOC113803094(dist=27603),LOC113803077(dist=11774)	n/a
indel0741	NW_020868704.1	385333	3	G	GC	0.0645161	0.113422	1	intergenic	LOC113803105(dist=111319),NONE(dist=NONE)	n/a
indel0750	NW_020868713.1	87860	4	CG	C	0.16129	0.233952	-1	intergenic	LOC113803140(dist=7403),NONE(dist=NONE)	n/a
indel0755	NW_020868713.1	190395	4	GA	G	0.0591398	0.105093	-1	intergenic	LOC113803140(dist=109938),NONE(dist=NONE)	n/a
indel0756	NW_020868713.1	190410	4	GC	G	0.0967742	0.159537	-1	intergenic	LOC113803140(dist=109953),NONE(dist=NONE)	n/a
indel0761	NW_020868715.1	86124	5	G	GC	0.0869565	0.146184	1	intergenic	NONE(dist=NONE),LOC113803148(dist=87153)	n/a
indel0764	NW_020868715.1	348303	5	GT	G	0.107527	0.173511	-1	intergenic	LOC113803148(dist=171292),NONE(dist=NONE)	n/a
indel0768	NW_020868718.1	761228	1	C	CCG	0.0645161	0.113422	2	intergenic	LOC113803180(dist=330334),LOC113803166(dist=159292)	n/a
indel0769	NW_020868718.1	761232	1	TTTGG	T	0.0645161	0.113422	-4	intergenic	LOC113803180(dist=330339),LOC113803166(dist=159284)	n/a
indel0773	NW_020868718.1	1222723	1	G	GGA	0.172043	0.244308	2	intergenic	LOC113803182(dist=64450),LOC113803169(dist=70770)	n/a
indel0777	NW_020868719.1	215341	2	T	TG	0.354839	0.35304	1	UTR5	LOC113803188(XM_027353914.1#NW_020868719.1#215227:c.-70_-69insG)	n/a
indel0778	NW_020868719.1	327357	2	TC	T	0.397849	0.364347	-1	intergenic	LOC113803184(dist=9753),LOC113803185(dist=14035)	n/a
indel0779	NW_020868719.1	327363	2	C	CG	0.397849	0.364347	1	intergenic	LOC113803184(dist=9758),LOC113803185(dist=14030)	n/a
indel0781	NW_020868722.1	11344	3	A	AC	0.462366	0.37358	1	intergenic	NONE(dist=NONE),NONE(dist=NONE)	n/a
indel0782	NW_020868722.1	11361	3	T	TC	0.462366	0.37358	1	intergenic	NONE(dist=NONE),NONE(dist=NONE)	n/a
indel0783	NW_020868722.1	11433	3	A	AT	0.141304	0.213229	1	intergenic	NONE(dist=NONE),NONE(dist=NONE)	n/a
indel0784	NW_020868722.1	11447	3	A	AC	0.139785	0.211573	1	intergenic	NONE(dist=NONE),NONE(dist=NONE)	n/a
indel0785	NW_020868722.1	11466	3	A	AT	0.130435	0.201114	1	intergenic	NONE(dist=NONE),NONE(dist=NONE)	n/a
indel0786	NW_020868722.1	346675	3	G	GC	0.0752688	0.129518	1	intergenic	NONE(dist=NONE),NONE(dist=NONE)	n/a
indel0788	NW_020868727.1	9731	4	GTTCAC	G	0.0752688	0.129518	-5	intergenic	NONE(dist=NONE),LOC113803203(dist=13327)	n/a
indel0791	NW_020868730.1	263192	5	GGTGGTGCCAGCGACCTGCA	G	0.0752688	0.129518	-19	intergenic	LOC113803220(dist=46884),LOC113803221(dist=1284)	n/a
indel0798	NW_020868735.1	350013	1	A	ACTGAACT	0.11828	0.186827	7	intergenic	LOC113803270(dist=20459),NONE(dist=NONE)	n/a
indel0804	NW_020868738.1	12696	2	TA	T	0.0967742	0.159537	-1	intergenic	NONE(dist=NONE),NONE(dist=NONE)	n/a
indel0807	NW_020868740.1	52083	3	GC	G	0.333333	0.345679	-1	intergenic	NONE(dist=NONE),NONE(dist=NONE)	n/a
indel0808	NW_020868740.1	52094	3	C	CT	0.322581	0.341541	1	intergenic	NONE(dist=NONE),NONE(dist=NONE)	n/a
indel0815	NW_020868746.1	576813	4	TC	T	0.0752688	0.129518	-1	intronic	LOC113803372	n/a
indel0820	NW_020868748.1	457159	5	T	TC	0.0967742	0.159537	1	intergenic	LOC113803376(dist=431857),NONE(dist=NONE)	n/a
indel0822	NW_020868751.1	56649	1	C	CTT	0.0967742	0.159537	2	intronic	LOC113803382	n/a
indel0823	NW_020868752.1	68783	2	AGGCC	A	0.11828	0.186827	-4	intergenic	LOC113803399(dist=34671),LOC113803405(dist=3882)	n/a
indel0832	NW_020868761.1	61527	3	C	CT	0.123656	0.193244	1	intergenic	LOC113803457(dist=3000),LOC113803456(dist=6267)	n/a
indel0833	NW_020868761.1	345006	3	AT	A	0.0967742	0.159537	-1	intergenic	LOC113803459(dist=41704),NONE(dist=NONE)	n/a
indel0834	NW_020868762.1	362970	4	G	GAA	0.123656	0.193244	2	intergenic	LOC113803472(dist=1579),LOC113803467(dist=2445)	n/a
indel0838	NW_020868765.1	100373	5	CCTGCA	C	0.129032	0.199506	-5	intronic	LOC113803496	n/a
indel0839	NW_020868765.1	100384	5	C	CG	0.129032	0.199506	1	intronic	LOC113803496	n/a
indel0840	NW_020868765.1	100393	5	GC	G	0.129032	0.199506	-1	intronic	LOC113803496	n/a
indel0847	NW_020868778.1	2075	1	G	GT	0.0645161	0.113422	1	intergenic	NONE(dist=NONE),LOC113803572(dist=1159)	n/a
indel0850	NW_020868779.1	86998	2	CAA	C	0.16129	0.233952	-2	intergenic	LOC113803575(dist=55003),NONE(dist=NONE)	n/a
indel0852	NW_020868780.1	42369	3	TCGGG	T	0.0645161	0.113422	-4	intergenic	NONE(dist=NONE),LOC113803579(dist=77421)	n/a
indel0854	NW_020868782.1	847339	4	CAT	C	0.172043	0.244308	-2	intergenic	LOC113803618(dist=240803),LOC113803610(dist=68153)	n/a
indel0855	NW_020868782.1	847345	4	T	TC	0.172043	0.244308	1	intergenic	LOC113803618(dist=240808),LOC113803610(dist=68149)	n/a
indel0856	NW_020868782.1	1211973	4	C	CAA	0.387097	0.361928	2	intergenic	LOC113803614(dist=100514),NONE(dist=NONE)	n/a
indel0857	NW_020868783.1	380985	5	C	CAAG	0.0645161	0.113422	3	intronic	LOC113803632	n/a
indel0863	NW_020868790.1	1205517	1	CT	C	0.16129	0.233952	-1	intergenic	LOC113803678(dist=56988),LOC113803679(dist=140079)	n/a
indel0870	NW_020868794.1	44474	2	T	TG	0.301075	0.332297	1	intronic	LOC113803737	n/a
indel0874	NW_020868796.1	600215	3	C	CGCG	0.172043	0.244308	3	intergenic	LOC113803748(dist=22908),NONE(dist=NONE)	n/a
indel0876	NW_020868798.1	6144	4	TGC	T	0.11828	0.186827	-2	intergenic	NONE(dist=NONE),LOC113803769(dist=6172)	n/a
indel0877	NW_020868798.1	6150	4	T	TC	0.11828	0.186827	1	intergenic	NONE(dist=NONE),LOC113803769(dist=6168)	n/a
indel0878	NW_020868798.1	6171	4	G	GC	0.0645161	0.113422	1	intergenic	NONE(dist=NONE),LOC113803769(dist=6147)	n/a
indel0884	NW_020868804.1	47154	5	T	TG	0.333333	0.345679	1	intronic	LOC113803830	n/a
indel0885	NW_020868804.1	144425	5	A	AC	0.376344	0.359242	1	intronic	LOC113803830	n/a
indel0886	NW_020868804.1	144435	5	TTA	T	0.376344	0.359242	-2	intronic	LOC113803830	n/a
indel0887	NW_020868804.1	144466	5	TG	T	0.290323	0.32717	-1	intronic	LOC113803830	n/a
indel0889	NW_020868804.1	153621	5	TC	T	0.0752688	0.129518	-1	intronic	LOC113803830	n/a
indel0892	NW_020868805.1	53695	1	T	TG	0.0806452	0.137289	1	intergenic	LOC113803864(dist=15217),LOC113803860(dist=8797)	n/a
indel0904	NW_020868810.1	683701	2	GTCGTACGGGCCCAAGTA	G	0.0645161	0.113422	-17	intergenic	LOC113803878(dist=204494),LOC113803871(dist=79001)	n/a
indel0907	NW_020868811.1	367419	3	G	GC	0.0752688	0.129518	1	intronic	LOC113803882	n/a
indel0908	NW_020868811.1	367439	3	TAA	T	0.0752688	0.129518	-2	intronic	LOC113803882	n/a
indel0909	NW_020868811.1	367446	3	C	CT	0.0752688	0.129518	1	intronic	LOC113803882	n/a
indel0911	NW_020868813.1	379619	4	CA	C	0.258065	0.309615	-1	intergenic	LOC113803889(dist=107197),LOC113803890(dist=94225)	n/a
indel0912	NW_020868813.1	505828	4	ATGT	A	0.107527	0.173511	-3	intronic	LOC113803890	n/a
indel0913	NW_020868813.1	505844	4	ATC	A	0.0967742	0.159537	-2	intronic	LOC113803890	n/a
indel0914	NW_020868814.1	73619	5	C	CG	0.16129	0.233952	1	intergenic	LOC113803894(dist=9612),LOC113803896(dist=178291)	n/a
indel0923	NW_020868819.1	199352	1	GCC	G	0.0967742	0.159537	-2	intronic	LOC113803919	n/a
indel0926	NW_020868820.1	457204	2	T	TG	0.0860215	0.144882	1	intergenic	LOC113803926(dist=225941),NONE(dist=NONE)	n/a
indel0929	NW_020868822.1	50539	3	A	AG	0.354839	0.35304	1	intergenic	NONE(dist=NONE),LOC113803935(dist=330871)	n/a
indel0930	NW_020868822.1	50548	3	A	AT	0.344086	0.349509	1	intergenic	NONE(dist=NONE),LOC113803935(dist=330862)	n/a
indel0931	NW_020868822.1	50551	3	C	CG	0.344086	0.349509	1	intergenic	NONE(dist=NONE),LOC113803935(dist=330859)	n/a
indel0945	NW_020868827.1	297983	4	TCGCAC	T	0.139785	0.211573	-5	intergenic	NONE(dist=NONE),NONE(dist=NONE)	n/a
indel0950	NW_020868830.1	91224	5	TTCTC	T	0.0645161	0.113422	-4	intergenic	NONE(dist=NONE),LOC113803985(dist=106629)	n/a
indel0951	NW_020868830.1	356675	5	C	CTT	0.107527	0.173511	2	intergenic	LOC113803978(dist=114748),LOC113803979(dist=90524)	n/a
indel0952	NW_020868830.1	356681	5	G	GA	0.0752688	0.129518	1	intergenic	LOC113803978(dist=114754),LOC113803979(dist=90518)	n/a
indel0955	NW_020868836.1	22390	1	AG	A	0.290323	0.32717	-1	intergenic	NONE(dist=NONE),LOC113804022(dist=66101)	n/a
indel0956	NW_020868836.1	22410	1	TG	T	0.290323	0.32717	-1	intergenic	NONE(dist=NONE),LOC113804022(dist=66081)	n/a
indel0957	NW_020868836.1	22414	1	TTA	T	0.290323	0.32717	-2	intergenic	NONE(dist=NONE),LOC113804022(dist=66076)	n/a
indel0958	NW_020868836.1	22422	1	G	GT	0.290323	0.32717	1	intergenic	NONE(dist=NONE),LOC113804022(dist=66070)	n/a
indel0963	NW_020868838.1	76050	2	T	TC	0.139785	0.211573	1	intergenic	LOC113804035(dist=9569),NONE(dist=NONE)	n/a
indel0968	NW_020868843.1	427011	3	AG	A	0.0752688	0.129518	-1	intergenic	LOC113804076(dist=106173),LOC113804069(dist=20375)	n/a
indel0970	NW_020868847.1	135919	4	TA	T	0.193548	0.263448	-1	UTR3	LOC113804113(XM_027354948.1#NW_020868847.1#113211:c.*332delA)	n/a
indel0975	NW_020868851.1	143058	5	G	GC	0.150538	0.223048	1	intergenic	LOC113804137(dist=62422),LOC113804139(dist=21644)	n/a
indel0976	NW_020868851.1	188261	5	C	CCTT	0.0645161	0.113422	3	intronic	LOC113804138	n/a
indel0978	NW_020868853.1	167127	1	TA	T	0.0645161	0.113422	-1	intergenic	NONE(dist=NONE),NONE(dist=NONE)	n/a
indel0979	NW_020868854.1	21345	2	AT	A	0.129032	0.199506	-1	intergenic	NONE(dist=NONE),LOC113804149(dist=3972)	n/a
indel0980	NW_020868854.1	21355	2	T	TAACATAAA	0.129032	0.199506	8	intergenic	NONE(dist=NONE),LOC113804149(dist=3963)	n/a
indel0986	NW_020868857.1	535548	3	AAAAAAG	A	0.0645161	0.113422	-6	intergenic	LOC113804201(dist=1006),LOC113804202(dist=1424)	n/a
indel0987	NW_020868857.1	1165564	3	GGAA	G	0.129032	0.199506	-3	intergenic	LOC113804227(dist=1436),LOC113804229(dist=5719)	n/a
indel0988	NW_020868858.1	219453	4	T	TG	0.129032	0.199506	1	exonic	LOC113804270	unknown
indel1009	NW_020868862.1	241655	5	A	AC	0.129032	0.199506	1	intergenic	LOC113804306(dist=18635),NONE(dist=NONE)	n/a
indel1010	NW_020868862.1	241656	5	G	GT	0.129032	0.199506	1	intergenic	LOC113804306(dist=18636),NONE(dist=NONE)	n/a
indel1016	NW_020868871.1	540310	1	T	TC	0.134409	0.205615	1	intronic	LOC113804388	n/a
indel1017	NW_020868872.1	162526	2	GA	G	0.107527	0.173511	-1	intergenic	NONE(dist=NONE),LOC113804394(dist=27858)	n/a
indel1018	NW_020868872.1	162538	2	AG	A	0.0860215	0.144882	-1	intergenic	NONE(dist=NONE),LOC113804394(dist=27846)	n/a
indel1019	NW_020868873.1	302470	3	A	ACCAT	0.11828	0.186827	4	intergenic	LOC113804401(dist=179694),NONE(dist=NONE)	n/a
indel1023	NW_020868875.1	121954	4	GTA	G	0.112903	0.180249	-2	intergenic	NONE(dist=NONE),LOC113804422(dist=100113)	n/a
indel1027	NW_020868877.1	215312	5	C	CG	0.430108	0.370067	1	upstream	LOC113804436(dist=328)	n/a
indel1028	NW_020868877.1	318434	5	T	TGG	0.107527	0.173511	2	intergenic	LOC113804436(dist=7665),LOC113804443(dist=50945)	n/a
indel1034	NW_020868883.1	94772	1	G	GA	0.387097	0.361928	1	intergenic	LOC113804498(dist=81781),LOC113804501(dist=150822)	n/a
indel1036	NW_020868883.1	96656	1	G	GA	0.139785	0.211573	1	intergenic	LOC113804498(dist=83665),LOC113804501(dist=148938)	n/a
indel1039	NW_020868884.1	78318	2	CCTCCCT	C	0.0860215	0.144882	-6	intergenic	LOC113804503(dist=46009),NONE(dist=NONE)	n/a
indel1043	NW_020868886.1	888170	3	GA	G	0.462366	0.37358	-1	intergenic	LOC113804514(dist=139407),LOC113804515(dist=53497)	n/a
indel1045	NW_020868886.1	888260	3	CTTA	C	0.5	0.375	-3	intergenic	LOC113804514(dist=139497),LOC113804515(dist=53405)	n/a
indel1046	NW_020868886.1	888270	3	A	AT	0.494624	0.374971	1	intergenic	LOC113804514(dist=139506),LOC113804515(dist=53398)	n/a
indel1050	NW_020868889.1	228225	4	C	CCT	0.150538	0.223048	2	intronic	LOC113804554	n/a
indel1061	NW_020868890.1	77443	5	G	GC	0.451613	0.372648	1	intergenic	LOC113804569(dist=25728),LOC113804567(dist=41702)	n/a
indel1062	NW_020868890.1	85839	5	GT	G	0.0967742	0.159537	-1	intergenic	LOC113804569(dist=34125),LOC113804567(dist=33305)	n/a
indel1069	NW_020868890.1	310183	5	AG	A	0.215054	0.280621	-1	intergenic	LOC113804567(dist=163158),LOC113804571(dist=115002)	n/a
indel1070	NW_020868890.1	310188	5	C	CG	0.215054	0.280621	1	intergenic	LOC113804567(dist=163162),LOC113804571(dist=114998)	n/a
indel1071	NW_020868890.1	310192	5	C	CT	0.215054	0.280621	1	intergenic	LOC113804567(dist=163166),LOC113804571(dist=114994)	n/a
indel1082	NW_020868895.1	793515	1	TC	T	0.150538	0.223048	-1	intergenic	LOC113804610(dist=16415),LOC113804611(dist=72492)	n/a
indel1083	NW_020868898.1	7981	2	G	GTC	0.0752688	0.129518	2	intergenic	NONE(dist=NONE),NONE(dist=NONE)	n/a
indel1084	NW_020868898.1	7997	2	ACG	A	0.0752688	0.129518	-2	intergenic	NONE(dist=NONE),NONE(dist=NONE)	n/a
indel1085	NW_020868898.1	8008	2	CT	C	0.0752688	0.129518	-1	intergenic	NONE(dist=NONE),NONE(dist=NONE)	n/a
indel1096	NW_020868905.1	424167	3	CA	C	0.107527	0.173511	-1	intergenic	LOC113804665(dist=224967),LOC113804666(dist=157841)	n/a
indel1097	NW_020868906.1	4067	4	C	CCG	0.0752688	0.129518	2	intergenic	NONE(dist=NONE),Trnaq-cug_3(dist=131489)	n/a
indel1098	NW_020868906.1	4079	4	TG	T	0.11828	0.186827	-1	intergenic	NONE(dist=NONE),Trnaq-cug_3(dist=131476)	n/a
indel1099	NW_020868906.1	4086	4	CG	C	0.11828	0.186827	-1	intergenic	NONE(dist=NONE),Trnaq-cug_3(dist=131469)	n/a
indel1100	NW_020868906.1	4090	4	TG	T	0.11828	0.186827	-1	intergenic	NONE(dist=NONE),Trnaq-cug_3(dist=131465)	n/a
indel1101	NW_020868906.1	4111	4	GA	G	0.150538	0.223048	-1	intergenic	NONE(dist=NONE),Trnaq-cug_3(dist=131444)	n/a
indel1102	NW_020868906.1	4136	4	TG	T	0.172043	0.244308	-1	intergenic	NONE(dist=NONE),Trnaq-cug_3(dist=131419)	n/a
indel1103	NW_020868906.1	4139	4	AAT	A	0.172043	0.244308	-2	intergenic	NONE(dist=NONE),Trnaq-cug_3(dist=131415)	n/a
indel1104	NW_020868906.1	4157	4	C	CAT	0.139785	0.211573	2	intergenic	NONE(dist=NONE),Trnaq-cug_3(dist=131399)	n/a
indel1105	NW_020868906.1	4167	4	T	TA	0.139785	0.211573	1	intergenic	NONE(dist=NONE),Trnaq-cug_3(dist=131389)	n/a
indel1110	NW_020868909.1	47027	5	A	AG	0.11828	0.186827	1	intergenic	LOC113804677(dist=3052),LOC113804679(dist=28421)	n/a
indel1117	NW_020868913.1	427190	1	AG	A	0.182796	0.254134	-1	intergenic	LOC113804709(dist=17046),LOC113804710(dist=1271)	n/a
indel1118	NW_020868913.1	427194	1	A	AG	0.182796	0.254134	1	intergenic	LOC113804709(dist=17049),LOC113804710(dist=1268)	n/a
indel1120	NW_020868913.1	663257	1	GT	G	0.0752688	0.129518	-1	upstream	LOC113804720(dist=246)	n/a
indel1121	NW_020868913.1	796698	1	ATCCTGGTGT	A	0.0698925	0.121562	-9	intergenic	LOC113804724(dist=49380),LOC113804725(dist=359655)	n/a
indel1122	NW_020868913.1	796724	1	GT	G	0.139785	0.211573	-1	intergenic	LOC113804724(dist=49406),LOC113804725(dist=359637)	n/a
indel1141	NW_020868919.1	488913	2	C	CT	0.107527	0.173511	1	intronic	LOC113804840	n/a
indel1142	NW_020868919.1	635311	2	T	TA	0.333333	0.345679	1	intergenic	LOC113804842(dist=15543),LOC113804845(dist=90500)	n/a
indel1145	NW_020868919.1	732971	2	GT	G	0.172043	0.244308	-1	intronic	LOC113804845	n/a
indel1149	NW_020868923.1	301791	3	CT	C	0.473118	0.374276	-1	intronic	LOC113804884	n/a
indel1151	NW_020868924.1	257524	4	T	TC	0.252688	0.306355	1	intergenic	LOC113804894(dist=28611),LOC113804891(dist=591262)	n/a
indel1153	NW_020868928.1	461186	5	AG	A	0.0645161	0.113422	-1	intergenic	LOC113804921(dist=109579),LOC113804930(dist=69179)	n/a
indel1154	NW_020868933.1	64357	1	G	GA	0.0967742	0.159537	1	intergenic	LOC113804955(dist=35288),LOC113804952(dist=1577)	n/a
indel1155	NW_020868933.1	64363	1	C	CG	0.0967742	0.159537	1	intergenic	LOC113804955(dist=35294),LOC113804952(dist=1571)	n/a
indel1165	NW_020868937.1	293493	2	T	TGGG	0.0645161	0.113422	3	intergenic	LOC113804991(dist=208847),LOC113804993(dist=16432)	n/a
indel1166	NW_020868937.1	293495	2	T	TCTGG	0.0645161	0.113422	4	intergenic	LOC113804991(dist=208849),LOC113804993(dist=16430)	n/a
indel1179	NW_020868946.1	299862	3	G	GGCGGTAA	0.0591398	0.105093	7	intergenic	LOC113805071(dist=95491),LOC113805075(dist=65544)	n/a
indel1180	NW_020868946.1	440953	3	GC	G	0.107527	0.173511	-1	intergenic	LOC113805077(dist=7660),NONE(dist=NONE)	n/a
indel1182	NW_020868949.1	381181	4	A	AGGACCTGCTCGAGGGCCTCT	0.0645161	0.113422	20	intergenic	LOC113805099(dist=102320),LOC113805112(dist=9367)	n/a
indel1184	NW_020868949.1	776490	4	AG	A	0.0752688	0.129518	-1	intergenic	LOC113805108(dist=18487),LOC113805109(dist=45188)	n/a
indel1185	NW_020868949.1	776493	4	C	CTT	0.0752688	0.129518	2	intergenic	LOC113805108(dist=18489),LOC113805109(dist=45186)	n/a
indel1186	NW_020868949.1	776496	4	A	AT	0.0752688	0.129518	1	intergenic	LOC113805108(dist=18492),LOC113805109(dist=45183)	n/a
indel1187	NW_020868949.1	1208690	4	C	CG	0.0752688	0.129518	1	intergenic	LOC113805117(dist=110983),LOC113805118(dist=16447)	n/a
indel1189	NW_020868952.1	147280	5	CA	C	0.0645161	0.113422	-1	intergenic	LOC113805139(dist=19100),LOC113805140(dist=10215)	n/a
indel1190	NW_020868952.1	147292	5	TG	T	0.0645161	0.113422	-1	intergenic	LOC113805139(dist=19112),LOC113805140(dist=10203)	n/a
indel1191	NW_020868952.1	147299	5	C	CG	0.0645161	0.113422	1	intergenic	LOC113805139(dist=19118),LOC113805140(dist=10197)	n/a
indel1192	NW_020868952.1	147305	5	CA	C	0.0645161	0.113422	-1	intergenic	LOC113805139(dist=19125),LOC113805140(dist=10190)	n/a
indel1193	NW_020868952.1	147318	5	C	CT	0.0645161	0.113422	1	intergenic	LOC113805139(dist=19137),LOC113805140(dist=10178)	n/a
indel1194	NW_020868952.1	269794	5	C	CACAA	0.365591	0.356281	4	intergenic	LOC113805140(dist=106758),LOC113805146(dist=71745)	n/a
indel1195	NW_020868952.1	269815	5	T	TGCGCCCC	0.450549	0.372543	7	intergenic	LOC113805140(dist=106779),LOC113805146(dist=71724)	n/a
indel1199	NW_020868952.1	349162	5	G	GC	0.193548	0.263448	1	intronic	LOC113805146	n/a
indel1200	NW_020868952.1	349191	5	G	GC	0.0752688	0.129518	1	intronic	LOC113805146	n/a
indel1207	NW_020868956.1	258216	1	C	CA	0.0591398	0.105093	1	intergenic	LOC113805165(dist=246831),LOC113805172(dist=70594)	n/a
indel1211	NW_020868957.1	335861	2	C	CT	0.0752688	0.129518	1	intergenic	LOC113805177(dist=30662),LOC113805176(dist=9576)	n/a
indel1217	NW_020868959.1	102493	3	T	TA	0.16129	0.233952	1	intergenic	LOC113805182(dist=51402),NONE(dist=NONE)	n/a
indel1228	NW_020868967.1	16957	4	A	AG	0.107527	0.173511	1	intergenic	NONE(dist=NONE),LOC113805263(dist=35794)	n/a
indel1229	NW_020868967.1	16974	4	GC	G	0.107527	0.173511	-1	intergenic	NONE(dist=NONE),LOC113805263(dist=35776)	n/a
indel1230	NW_020868967.1	16986	4	CA	C	0.107527	0.173511	-1	intergenic	NONE(dist=NONE),LOC113805263(dist=35764)	n/a
indel1232	NW_020868968.1	239390	5	C	CG	0.150538	0.223048	1	intergenic	LOC113805269(dist=20229),LOC113805271(dist=17519)	n/a
indel1246	NW_020868979.1	374862	1	A	AG	0.0752688	0.129518	1	intronic	LOC113805344	n/a
indel1250	NW_020868982.1	400832	2	CT	C	0.236559	0.295966	-1	intergenic	LOC113805380(dist=68332),LOC113805382(dist=117468)	n/a
indel1251	NW_020868983.1	94896	3	AG	A	0.342391	0.348925	-1	intergenic	NONE(dist=NONE),LOC113805397(dist=189493)	n/a
indel1252	NW_020868983.1	94953	3	CG	C	0.236559	0.295966	-1	intergenic	NONE(dist=NONE),LOC113805397(dist=189436)	n/a
indel1255	NW_020868985.1	176825	4	T	TATA	0.0645161	0.113422	3	intergenic	LOC113805400(dist=136064),LOC113805401(dist=21516)	n/a
indel1260	NW_020868988.1	98209	5	T	TG	0.315217	0.338524	1	intergenic	NONE(dist=NONE),NONE(dist=NONE)	n/a
indel1261	NW_020868988.1	98227	5	C	CT	0.274194	0.318812	1	intergenic	NONE(dist=NONE),NONE(dist=NONE)	n/a
indel1263	NW_020868990.1	20916	1	CT	C	0.0645161	0.113422	-1	intronic	LOC113805419	n/a
indel1270	NW_020868992.1	209111	2	CT	C	0.150538	0.223048	-1	intergenic	NONE(dist=NONE),NONE(dist=NONE)	n/a
indel1274	NW_020868995.1	515090	3	AG	A	0.0860215	0.144882	-1	intergenic	LOC113805453(dist=35699),LOC113805454(dist=16980)	n/a
indel1276	NW_020868996.1	124196	4	T	TACTA	0.204301	0.272271	4	intergenic	LOC113805472(dist=12235),NONE(dist=NONE)	n/a
indel1279	NW_020868997.1	19407	5	T	TC	0.0752688	0.129518	1	intergenic	NONE(dist=NONE),LOC113805473(dist=174675)	n/a
indel1280	NW_020868997.1	19481	5	CA	C	0.16129	0.233952	-1	intergenic	NONE(dist=NONE),LOC113805473(dist=174600)	n/a
indel1281	NW_020868997.1	86428	5	TC	T	0.236559	0.295966	-1	intergenic	NONE(dist=NONE),LOC113805473(dist=107653)	n/a
indel1282	NW_020869001.1	104931	1	TGG	T	0.0860215	0.144882	-2	intergenic	NONE(dist=NONE),LOC113805489(dist=168016)	n/a
indel1289	NW_020869005.1	47595	2	T	TG	0.0967742	0.159537	1	intergenic	LOC113805511(dist=22409),LOC113805510(dist=89367)	n/a
indel1291	NW_020869005.1	506758	2	C	CT	0.129032	0.199506	1	intergenic	LOC113805517(dist=2605),NONE(dist=NONE)	n/a
indel1292	NW_020869005.1	506761	2	C	CT	0.0645161	0.113422	1	intergenic	LOC113805517(dist=2608),NONE(dist=NONE)	n/a
indel1295	NW_020869005.1	519097	2	CCGTCA	C	0.107527	0.173511	-5	intergenic	LOC113805517(dist=14945),NONE(dist=NONE)	n/a
indel1296	NW_020869005.1	519108	2	A	AG	0.107527	0.173511	1	intergenic	LOC113805517(dist=14955),NONE(dist=NONE)	n/a
indel1297	NW_020869006.1	35919	3	GAA	G	0.0860215	0.144882	-2	intronic	LOC113805520	n/a
indel1298	NW_020869006.1	35925	3	AAT	A	0.139785	0.211573	-2	intronic	LOC113805520	n/a
indel1300	NW_020869007.1	479461	4	A	AG	0.462366	0.37358	1	intronic	LOC113805534	n/a
indel1301	NW_020869007.1	479476	4	A	AG	0.473118	0.374276	1	intronic	LOC113805534	n/a
indel1302	NW_020869010.1	287252	5	A	AG	0.0645161	0.113422	1	intergenic	LOC113805560(dist=51462),LOC113805558(dist=228676)	n/a
indel1303	NW_020869010.1	287260	5	T	TG	0.0752688	0.129518	1	intergenic	LOC113805560(dist=51470),LOC113805558(dist=228668)	n/a
indel1304	NW_020869010.1	287271	5	TG	T	0.0645161	0.113422	-1	intergenic	LOC113805560(dist=51482),LOC113805558(dist=228656)	n/a
indel1305	NW_020869010.1	287285	5	T	TG	0.0645161	0.113422	1	intergenic	LOC113805560(dist=51495),LOC113805558(dist=228643)	n/a
indel1306	NW_020869010.1	433973	5	C	CG	0.258065	0.309615	1	intergenic	LOC113805560(dist=198183),LOC113805558(dist=81955)	n/a
indel1308	NW_020869014.1	285853	1	C	CA	0.0752688	0.129518	1	intronic	LOC113805579	n/a
indel1310	NW_020869015.1	62924	2	C	CT	0.112903	0.180249	1	intergenic	NONE(dist=NONE),LOC113805585(dist=60781)	n/a
indel1317	NW_020869018.1	348624	3	AGGT	A	0.408602	0.366507	-3	intergenic	LOC113805603(dist=202916),LOC113805597(dist=65803)	n/a
indel1318	NW_020869018.1	348656	3	TAAAA	T	0.107527	0.173511	-4	intergenic	LOC113805603(dist=202948),LOC113805597(dist=65770)	n/a
indel1319	NW_020869018.1	348679	3	G	GA	0.483871	0.37474	1	intergenic	LOC113805603(dist=202970),LOC113805597(dist=65751)	n/a
indel1320	NW_020869021.1	358472	4	G	GGT	0.130435	0.201114	2	intergenic	LOC113805614(dist=42585),LOC113805615(dist=56595)	n/a
indel1323	NW_020869024.1	22911	5	A	AT	0.0967742	0.159537	1	intergenic	NONE(dist=NONE),LOC113805664(dist=88749)	n/a
indel1333	NW_020869025.1	279778	1	AT	A	0.333333	0.345679	-1	intronic	LOC113805667	n/a
indel1338	NW_020869026.1	593347	2	GC	G	0.0860215	0.144882	-1	intronic	LOC113805673	n/a
indel1339	NW_020869026.1	593359	2	CG	C	0.0860215	0.144882	-1	intronic	LOC113805673	n/a
indel1344	NW_020869030.1	168706	3	GA	G	0.0860215	0.144882	-1	intergenic	LOC113805731(dist=111836),NONE(dist=NONE)	n/a
indel1346	NW_020869031.1	221609	4	A	AC	0.0645161	0.113422	1	intergenic	LOC113805734(dist=137021),LOC113805732(dist=80978)	n/a
indel1347	NW_020869031.1	221621	4	AC	A	0.0645161	0.113422	-1	intergenic	LOC113805734(dist=137034),LOC113805732(dist=80965)	n/a
indel1348	NW_020869031.1	221625	4	A	AC	0.0645161	0.113422	1	intergenic	LOC113805734(dist=137037),LOC113805732(dist=80962)	n/a
indel1350	NW_020869031.1	418024	4	C	CCTT	0.408602	0.366507	3	intergenic	LOC113805732(dist=115105),NONE(dist=NONE)	n/a
indel1371	NW_020869035.1	857097	5	A	AT	0.354839	0.35304	1	intergenic	LOC113805803(dist=75291),NONE(dist=NONE)	n/a
indel1374	NW_020869038.1	188738	1	C	CG	0.473118	0.374276	1	intergenic	NONE(dist=NONE),LOC113805839(dist=39444)	n/a
indel1380	NW_020869040.1	246275	2	GGT	G	0.0967742	0.159537	-2	intergenic	LOC113805910(dist=195958),LOC113805875(dist=127557)	n/a
indel1384	NW_020869040.1	1239237	2	A	AG	0.0645161	0.113422	1	exonic	LOC113805903	frameshift insertion
indel1390	NW_020869044.1	3968	3	T	TTC	0.290323	0.32717	2	intergenic	NONE(dist=NONE),NONE(dist=NONE)	n/a
indel1394	NW_020869048.1	23091	4	T	TC	0.150538	0.223048	1	exonic	LOC113805949	frameshift insertion
indel1398	NW_020869050.1	657096	5	A	AC	0.0860215	0.144882	1	intergenic	LOC113805984(dist=5345),LOC113806020(dist=30276)	n/a
indel1399	NW_020869050.1	657125	5	G	GT	0.0752688	0.129518	1	intergenic	LOC113805984(dist=5374),LOC113806020(dist=30247)	n/a
indel1404	NW_020869050.1	732867	5	G	GA	0.247312	0.302995	1	intronic	LOC113806020	n/a
indel1406	NW_020869050.1	778756	5	TC	T	0.139785	0.211573	-1	intergenic	LOC113806020(dist=31139),LOC113805985(dist=334878)	n/a
indel1407	NW_020869050.1	901280	5	TACAC	T	0.150538	0.223048	-4	intergenic	LOC113806020(dist=153663),LOC113805985(dist=212351)	n/a
indel1416	NW_020869051.1	171311	1	C	CGG	0.0752688	0.129518	2	intronic	LOC113806028	n/a
indel1419	NW_020869055.1	154082	2	A	AC	0.182796	0.254134	1	intergenic	LOC113806045(dist=86849),LOC113806041(dist=7549)	n/a
indel1423	NW_020869057.1	430387	3	CG	C	0.107527	0.173511	-1	intergenic	LOC113806054(dist=72925),LOC113806055(dist=45754)	n/a
indel1459	NW_020869068.1	662276	4	AAC	A	0.0645161	0.113422	-2	intronic	LOC113806178	n/a
indel1460	NW_020869068.1	825972	4	GT	G	0.11828	0.186827	-1	intergenic	LOC113806165(dist=132450),LOC113806180(dist=7914)	n/a
indel1466	NW_020869070.1	41427	5	TC	T	0.0860215	0.144882	-1	intronic	LOC113806195	n/a
indel1471	NW_020869070.1	73599	5	T	TGTC	0.130435	0.201114	3	intronic	LOC113806195	n/a
indel1476	NW_020869070.1	154612	5	AGCCAC	A	0.16129	0.233952	-5	intergenic	LOC113806196(dist=54970),LOC113806197(dist=3642)	n/a
indel1494	NW_020869079.1	302094	1	CGA	C	0.473118	0.374276	-2	intergenic	LOC113806285(dist=26893),LOC113806286(dist=219885)	n/a
indel1495	NW_020869079.1	309099	1	CCTA	C	0.333333	0.345679	-3	intergenic	LOC113806285(dist=33898),LOC113806286(dist=212879)	n/a
indel1496	NW_020869079.1	358105	1	GT	G	0.139785	0.211573	-1	intergenic	LOC113806285(dist=82904),LOC113806286(dist=163875)	n/a
indel1499	NW_020869079.1	665794	1	GT	G	0.0860215	0.144882	-1	intergenic	LOC113806305(dist=10989),LOC113806293(dist=2189)	n/a
indel1508	NW_020869083.1	101111	2	C	CT	0.0752688	0.129518	1	intronic	LOC113806314	n/a
indel1509	NW_020869083.1	101128	2	GT	G	0.0752688	0.129518	-1	intronic	LOC113806314	n/a
indel1510	NW_020869083.1	101133	2	C	CTG	0.0752688	0.129518	2	intronic	LOC113806314	n/a
indel1511	NW_020869083.1	101163	2	A	AT	0.0645161	0.113422	1	intronic	LOC113806314	n/a
indel1513	NW_020869084.1	592474	3	T	TG	0.0752688	0.129518	1	intergenic	LOC113806330(dist=255779),LOC113806331(dist=37958)	n/a
indel1516	NW_020869084.1	592503	3	G	GC	0.0752688	0.129518	1	intergenic	LOC113806330(dist=255808),LOC113806331(dist=37929)	n/a
indel1517	NW_020869085.1	78081	4	G	GA	0.27957	0.321689	1	UTR5	LOC113806335(XM_027357459.1#NW_020869085.1#77637:c.-5_-4insA)	n/a
indel1523	NW_020869090.1	5687	5	GT	G	0.0967742	0.159537	-1	intergenic	NONE(dist=NONE),LOC113806349(dist=20127)	n/a
indel1524	NW_020869090.1	5708	5	T	TA	0.0860215	0.144882	1	intergenic	NONE(dist=NONE),LOC113806349(dist=20107)	n/a
indel1528	NW_020869094.1	186865	1	GAACATGA	G	0.0645161	0.113422	-7	intergenic	LOC113806387(dist=150761),LOC113806388(dist=4052)	n/a
indel1531	NW_020869098.1	216327	2	C	CCT	0.354839	0.35304	2	intergenic	LOC113806425(dist=42301),LOC113806430(dist=88766)	n/a
indel1532	NW_020869098.1	219950	2	TTC	T	0.129032	0.199506	-2	intergenic	LOC113806425(dist=45925),LOC113806430(dist=85141)	n/a
indel1535	NW_020869098.1	415124	2	AC	A	0.182796	0.254134	-1	intergenic	LOC113806427(dist=30368),LOC113806431(dist=27273)	n/a
indel1538	NW_020869101.1	60888	3	C	CTG	0.107527	0.173511	2	intergenic	NONE(dist=NONE),LOC113806443(dist=10359)	n/a
indel1546	NW_020869103.1	1043580	4	CT	C	0.0752688	0.129518	-1	intergenic	Trnaq-cug_6(dist=2057),Trnastop-uca_4(dist=1553)	n/a
indel1549	NW_020869103.1	1209369	4	C	CCAGCTGCAGCACCTACTCCAGCTGCAGCACTAACGA	0.155914	0.22857	36	intergenic	LOC113806471(dist=1564),LOC113806468(dist=12025)	n/a
indel1552	NW_020869103.1	1272814	4	TAGCACCTGCACCAGCTGC	T	0.0752688	0.129518	-18	intronic	LOC113806481	n/a
indel1556	NW_020869105.1	256650	5	C	CG	0.107527	0.173511	1	intergenic	LOC113806488(dist=28473),LOC113806496(dist=37479)	n/a
indel1557	NW_020869105.1	256663	5	G	GC	0.0967742	0.159537	1	intergenic	LOC113806488(dist=28486),LOC113806496(dist=37466)	n/a
indel1561	NW_020869105.1	662455	5	T	TAAAG	0.0645161	0.113422	4	intronic	LOC113806493	n/a
indel1569	NW_020869107.1	611725	1	C	CGAA	0.241935	0.299532	3	intergenic	LOC113806524(dist=1127),LOC113806532(dist=7672)	n/a
indel1572	NW_020869107.1	632134	1	C	CT	0.0860215	0.144882	1	intergenic	LOC113806532(dist=5826),NONE(dist=NONE)	n/a
indel1574	NW_020869108.1	39395	2	AT	A	0.129032	0.199506	-1	intronic	LOC113806555	n/a
indel1575	NW_020869108.1	254165	2	C	CCA	0.139785	0.211573	2	intergenic	LOC113806540(dist=32064),LOC113806544(dist=21723)	n/a
indel1580	NW_020869110.1	161444	3	TGCG	T	0.258065	0.309615	-3	intergenic	LOC113806563(dist=60160),LOC113806564(dist=1792)	n/a
indel1582	NW_020869111.1	523854	4	C	CA	0.0645161	0.113422	1	intergenic	LOC113806568(dist=231987),NONE(dist=NONE)	n/a
indel1583	NW_020869112.1	5213	5	G	GC	0.0645161	0.113422	1	intergenic	NONE(dist=NONE),LOC113806571(dist=12696)	n/a
indel1584	NW_020869112.1	5218	5	A	AGG	0.0645161	0.113422	2	intergenic	NONE(dist=NONE),LOC113806571(dist=12691)	n/a
indel1585	NW_020869112.1	5225	5	G	GC	0.0645161	0.113422	1	intergenic	NONE(dist=NONE),LOC113806571(dist=12684)	n/a
indel1586	NW_020869112.1	5236	5	A	AG	0.0645161	0.113422	1	intergenic	NONE(dist=NONE),LOC113806571(dist=12673)	n/a
indel1587	NW_020869112.1	5244	5	GA	G	0.0645161	0.113422	-1	intergenic	NONE(dist=NONE),LOC113806571(dist=12664)	n/a
indel1588	NW_020869112.1	5253	5	A	AGG	0.0645161	0.113422	2	intergenic	NONE(dist=NONE),LOC113806571(dist=12656)	n/a
indel1589	NW_020869112.1	5268	5	A	AG	0.0645161	0.113422	1	intergenic	NONE(dist=NONE),LOC113806571(dist=12641)	n/a
indel1592	NW_020869114.1	189077	1	C	CT	0.293478	0.32871	1	intergenic	LOC113806576(dist=142035),LOC113806575(dist=83080)	n/a
indel1594	NW_020869116.1	65802	2	T	TGGAGGA	0.112903	0.180249	6	intergenic	LOC113806593(dist=33400),LOC113806589(dist=20289)	n/a
indel1595	NW_020869116.1	280685	2	GGTT	G	0.0752688	0.129518	-3	exonic	LOC113806595	nonframeshift deletion
indel1597	NW_020869116.1	283581	2	TA	T	0.0752688	0.129518	-1	intronic	LOC113806596	n/a
indel1598	NW_020869117.1	65608	3	C	CT	0.11828	0.186827	1	intergenic	NONE(dist=NONE),LOC113806621(dist=135248)	n/a
indel1606	NW_020869118.1	1144865	4	TC	T	0.0752688	0.129518	-1	intronic	LOC113806665	n/a
indel1607	NW_020869118.1	1194026	4	G	GT	0.268817	0.315842	1	exonic	LOC113806665	frameshift insertion
indel1615	NW_020869119.1	675742	5	T	TTGC	0.102151	0.166609	3	intergenic	LOC113806669(dist=113617),NONE(dist=NONE)	n/a
indel1618	NW_020869121.1	47111	1	A	ACTTCGCCT	0.107527	0.173511	8	downstream	LOC113806685(dist=767)	n/a
indel1620	NW_020869121.1	744120	1	C	CTCCAAATAAAGGAA	0.0645161	0.113422	14	intergenic	Trnad-guc_24(dist=2505),LOC113806700(dist=6120)	n/a
indel1623	NW_020869124.1	31117	2	G	GC	0.204301	0.272271	1	intergenic	NONE(dist=NONE),LOC113806733(dist=40349)	n/a
indel1624	NW_020869124.1	31131	2	C	CT	0.193548	0.263448	1	intergenic	NONE(dist=NONE),LOC113806733(dist=40335)	n/a
indel1627	NW_020869124.1	331353	2	T	TG	0.11828	0.186827	1	intergenic	LOC113806740(dist=180574),LOC113806734(dist=569521)	n/a
indel1635	NW_020869128.1	1089509	3	AG	A	0.0967742	0.159537	-1	intergenic	LOC113806785(dist=166386),LOC113806788(dist=185997)	n/a
indel1636	NW_020869128.1	1089513	3	C	CA	0.0967742	0.159537	1	intergenic	LOC113806785(dist=166389),LOC113806788(dist=185994)	n/a
indel1644	NW_020869130.1	860740	4	CG	C	0.0967742	0.159537	-1	intergenic	Trnaa-cgc_3(dist=697408),LOC113806822(dist=124956)	n/a
indel1645	NW_020869131.1	60913	5	C	CG	0.172043	0.244308	1	intergenic	NONE(dist=NONE),LOC113806826(dist=12997)	n/a
indel1653	NW_020869133.1	2156850	1	AG	A	0.129032	0.199506	-1	intergenic	LOC113806897(dist=578031),LOC113806906(dist=47371)	n/a
indel1654	NW_020869133.1	2156861	1	GA	G	0.119565	0.188375	-1	intergenic	LOC113806897(dist=578042),LOC113806906(dist=47360)	n/a
indel1659	NW_020869134.1	34195	2	A	AGT	0.11828	0.186827	2	intergenic	NONE(dist=NONE),NONE(dist=NONE)	n/a
indel1663	NW_020869135.1	310211	3	AG	A	0.0645161	0.113422	-1	intronic	LOC113806943	n/a
indel1664	NW_020869136.1	43556	4	A	AAG	0.0752688	0.129518	2	intergenic	NONE(dist=NONE),NONE(dist=NONE)	n/a
indel1665	NW_020869136.1	43560	4	T	TA	0.0752688	0.129518	1	intergenic	NONE(dist=NONE),NONE(dist=NONE)	n/a
indel1666	NW_020869136.1	43563	4	CTT	C	0.0752688	0.129518	-2	intergenic	NONE(dist=NONE),NONE(dist=NONE)	n/a
indel1668	NW_020869145.1	162074	5	T	TG	0.0860215	0.144882	1	intergenic	LOC113806978(dist=26329),NONE(dist=NONE)	n/a
indel1672	NW_020869147.1	600703	1	C	CT	0.107527	0.173511	1	intronic	LOC113806999	n/a
indel1673	NW_020869147.1	847864	1	T	TG	0.0860215	0.144882	1	intronic	LOC113807011	n/a
indel1675	NW_020869147.1	1042197	1	G	GAA	0.0645161	0.113422	2	intergenic	LOC113807020(dist=43936),LOC113807015(dist=193622)	n/a
indel1678	NW_020869147.1	1408246	1	C	CG	0.322581	0.341541	1	intergenic	LOC113807015(dist=131697),LOC113807024(dist=193568)	n/a
indel1679	NW_020869147.1	1408300	1	G	GC	0.225806	0.288513	1	intergenic	LOC113807015(dist=131751),LOC113807024(dist=193514)	n/a
indel1683	NW_020869148.1	978708	2	T	TTAA	0.0645161	0.113422	3	intergenic	LOC113807043(dist=166979),LOC113807044(dist=25470)	n/a
indel1689	NW_020869151.1	215293	3	C	CT	0.129032	0.199506	1	intergenic	LOC113807073(dist=49929),LOC113807077(dist=141946)	n/a
indel1690	NW_020869151.1	215306	3	T	TC	0.164835	0.237426	1	intergenic	LOC113807073(dist=49942),LOC113807077(dist=141933)	n/a
indel1694	NW_020869155.1	28932	4	CAA	C	0.0645161	0.113422	-2	intergenic	LOC113807085(dist=1632),Trnai-uau_8(dist=12882)	n/a
indel1696	NW_020869155.1	161710	4	T	TA	0.473118	0.374276	1	intergenic	LOC113807091(dist=8018),LOC113807094(dist=77253)	n/a
indel1702	NW_020869159.1	531838	5	GGA	G	0.0645161	0.113422	-2	intergenic	LOC113807141(dist=96617),LOC113807125(dist=48402)	n/a
indel1709	NW_020869167.1	63874	1	A	AC	0.0860215	0.144882	1	intergenic	NONE(dist=NONE),LOC113807195(dist=163130)	n/a
indel1711	NW_020869169.1	403124	2	G	GC	0.258065	0.309615	1	intergenic	LOC113807213(dist=206205),LOC113807215(dist=98827)	n/a
indel1712	NW_020869169.1	403127	2	T	TC	0.258065	0.309615	1	intergenic	LOC113807213(dist=206208),LOC113807215(dist=98824)	n/a
indel1713	NW_020869169.1	489062	2	TTC	T	0.0752688	0.129518	-2	intergenic	LOC113807213(dist=292144),LOC113807215(dist=12887)	n/a
indel1714	NW_020869169.1	489093	2	TCTTCCTA	T	0.0967742	0.159537	-7	intergenic	LOC113807213(dist=292175),LOC113807215(dist=12851)	n/a
indel1727	NW_020869172.1	673215	3	T	TGA	0.0752688	0.129518	2	intergenic	LOC113807227(dist=91358),LOC113807247(dist=33428)	n/a
indel1731	NW_020869172.1	1407566	3	A	AAAC	0.102151	0.166609	3	intergenic	LOC113807252(dist=53107),LOC113807237(dist=19429)	n/a
indel1733	NW_020869172.1	1539688	3	A	AC	0.0860215	0.144882	1	intergenic	LOC113807255(dist=83021),LOC113807256(dist=254573)	n/a
indel1749	NW_020869179.1	160485	4	T	TA	0.0752688	0.129518	1	intronic	LOC113807301	n/a
indel1753	NW_020869180.1	131691	5	CT	C	0.0645161	0.113422	-1	intergenic	NONE(dist=NONE),LOC113807305(dist=89430)	n/a
indel1754	NW_020869180.1	286370	5	G	GCCT	0.107527	0.173511	3	intergenic	LOC113807304(dist=5595),NONE(dist=NONE)	n/a
indel1755	NW_020869181.1	222864	1	G	GC	0.0645161	0.113422	1	upstream	LOC113807306(dist=162)	n/a
indel1756	NW_020869181.1	222875	1	A	AC	0.0752688	0.129518	1	upstream	LOC113807306(dist=173)	n/a
indel1761	NW_020869183.1	237552	2	CGTTCCGAAT	C	0.0698925	0.121562	-9	intergenic	LOC113807357(dist=21679),LOC113807358(dist=322846)	n/a
indel1763	NW_020869184.1	664557	3	G	GC	0.473118	0.374276	1	exonic	LOC113807377	frameshift insertion
indel1764	NW_020869184.1	809581	3	A	AG	0.16129	0.233952	1	intergenic	LOC113807378(dist=117448),NONE(dist=NONE)	n/a
indel1765	NW_020869184.1	809587	3	AG	A	0.16129	0.233952	-1	intergenic	LOC113807378(dist=117455),NONE(dist=NONE)	n/a
indel1766	NW_020869184.1	809598	3	A	AC	0.0967742	0.159537	1	intergenic	LOC113807378(dist=117465),NONE(dist=NONE)	n/a
indel1767	NW_020869184.1	809599	3	C	CT	0.0645161	0.113422	1	intergenic	LOC113807378(dist=117466),NONE(dist=NONE)	n/a
indel1769	NW_020869185.1	293466	4	A	AC	0.0967742	0.159537	1	intergenic	LOC113807381(dist=100637),LOC113807382(dist=8528)	n/a
indel1772	NW_020869185.1	293512	4	T	TC	0.193548	0.263448	1	intergenic	LOC113807381(dist=100683),LOC113807382(dist=8482)	n/a
indel1773	NW_020869185.1	293525	4	CT	C	0.146739	0.21906	-1	intergenic	LOC113807381(dist=100697),LOC113807382(dist=8468)	n/a
indel1775	NW_020869188.1	9616	5	CTCTT	C	0.0860215	0.144882	-4	intergenic	NONE(dist=NONE),LOC113807409(dist=93075)	n/a
indel1776	NW_020869188.1	9620	5	T	TAAGA	0.0860215	0.144882	4	intergenic	NONE(dist=NONE),LOC113807409(dist=93075)	n/a
indel1778	NW_020869190.1	182516	1	CT	C	0.0967742	0.159537	-1	upstream	LOC113807419,LOC113807420(dist=806)	n/a
indel1779	NW_020869190.1	182548	1	AG	A	0.0967742	0.159537	-1	upstream	LOC113807419,LOC113807420(dist=774)	n/a
indel1780	NW_020869190.1	182558	1	T	TA	0.0860215	0.144882	1	upstream	LOC113807419,LOC113807420(dist=765)	n/a
indel1781	NW_020869190.1	961083	1	CT	C	0.0967742	0.159537	-1	UTR5	LOC113807464(XM_027358729.1#NW_020869190.1#946720:c.-11059delA)	n/a
indel1785	NW_020869190.1	1196517	1	CA	C	0.0860215	0.144882	-1	intergenic	LOC113807464(dist=235353),LOC113807474(dist=76804)	n/a
indel1807	NW_020869204.1	99786	2	G	GGA	0.225806	0.288513	2	intergenic	NONE(dist=NONE),NONE(dist=NONE)	n/a
indel1813	NW_020869206.1	608149	3	T	TC	0.247312	0.302995	1	intergenic	LOC113807607(dist=167097),LOC113807613(dist=18820)	n/a
indel1816	NW_020869206.1	609746	3	T	TC	0.0752688	0.129518	1	intergenic	LOC113807607(dist=168694),LOC113807613(dist=17223)	n/a
indel1817	NW_020869206.1	609753	3	CG	C	0.0752688	0.129518	-1	intergenic	LOC113807607(dist=168702),LOC113807613(dist=17215)	n/a
indel1825	NW_020869211.1	6842	4	AGG	A	0.0752688	0.129518	-2	downstream	LOC113807640(dist=80)	n/a
indel1832	NW_020869215.1	84146	5	T	TC	0.0860215	0.144882	1	intergenic	NONE(dist=NONE),LOC113807684(dist=130323)	n/a
indel1833	NW_020869215.1	148303	5	C	CA	0.139785	0.211573	1	intergenic	NONE(dist=NONE),LOC113807684(dist=66166)	n/a
indel1834	NW_020869217.1	186543	1	A	ATCGG	0.11828	0.186827	4	intergenic	NONE(dist=NONE),NONE(dist=NONE)	n/a
indel1837	NW_020869217.1	202500	1	TGCGTGC	T	0.435484	0.370803	-6	intergenic	NONE(dist=NONE),NONE(dist=NONE)	n/a
indel1840	NW_020869218.1	216185	2	GGCC	G	0.102151	0.166609	-3	intergenic	LOC113807711(dist=118371),LOC113807712(dist=91151)	n/a
indel1848	NW_020869223.1	810363	3	GA	G	0.0752688	0.129518	-1	intergenic	LOC113807797(dist=99306),NONE(dist=NONE)	n/a
indel1849	NW_020869225.1	108075	4	AG	A	0.365591	0.356281	-1	intergenic	NONE(dist=NONE),LOC113807823(dist=25539)	n/a
indel1851	NW_020869226.1	88378	5	A	ACAGG	0.215054	0.280621	4	intergenic	NONE(dist=NONE),NONE(dist=NONE)	n/a
indel1852	NW_020869227.1	524336	1	AGAAC	A	0.290323	0.32717	-4	intergenic	LOC113807857(dist=49657),LOC113807858(dist=34307)	n/a
indel1853	NW_020869227.1	524343	1	T	TGC	0.290323	0.32717	2	intergenic	LOC113807857(dist=49663),LOC113807858(dist=34304)	n/a
indel1857	NW_020869230.1	397202	2	C	CG	0.16129	0.233952	1	ncRNA_intronic	LOC113807864	n/a
indel1868	NW_020869232.1	491137	3	A	AG	0.0698925	0.121562	1	intergenic	LOC113807880(dist=6329),LOC113807883(dist=34815)	n/a
indel1873	NW_020869235.1	881870	4	C	CA	0.172043	0.244308	1	intergenic	LOC113807928(dist=51565),LOC113807919(dist=74026)	n/a
indel1874	NW_020869236.1	151301	5	T	TATG	0.129032	0.199506	3	intronic	LOC113807937	n/a
indel1875	NW_020869236.1	383984	5	CG	C	0.0645161	0.113422	-1	intergenic	LOC113807931(dist=147719),LOC113807939(dist=91627)	n/a
indel1878	NW_020869240.1	17219	1	A	AT	0.0806452	0.137289	1	intergenic	Trnav-cac_19(dist=1004),Trnav-cac_20(dist=22199)	n/a
indel1883	NW_020869241.1	264096	2	C	CG	0.139785	0.211573	1	intergenic	LOC113807968(dist=68864),NONE(dist=NONE)	n/a
indel1889	NW_020869246.1	160861	3	C	CAA	0.0752688	0.129518	2	intergenic	LOC113807979(dist=40665),LOC113807980(dist=1174)	n/a
indel1890	NW_020869246.1	160911	3	C	CTT	0.0645161	0.113422	2	intergenic	LOC113807979(dist=40715),LOC113807980(dist=1124)	n/a
indel1903	NW_020869253.1	133445	4	A	AC	0.462366	0.37358	1	intergenic	LOC113808029(dist=12582),LOC113808030(dist=32241)	n/a
indel1906	NW_020869259.1	443394	5	GAA	G	0.193548	0.263448	-2	intergenic	Trnaa-agc_11(dist=111771),LOC113808060(dist=8113)	n/a
indel1909	NW_020869262.1	47537	1	TA	T	0.139785	0.211573	-1	intergenic	NONE(dist=NONE),LOC113808096(dist=16913)	n/a
indel1910	NW_020869262.1	47539	1	TTACC	T	0.139785	0.211573	-4	intergenic	NONE(dist=NONE),LOC113808096(dist=16908)	n/a
indel1911	NW_020869262.1	47565	1	CT	C	0.0967742	0.159537	-1	intergenic	NONE(dist=NONE),LOC113808096(dist=16885)	n/a
indel1912	NW_020869262.1	47578	1	GAT	G	0.0752688	0.129518	-2	intergenic	NONE(dist=NONE),LOC113808096(dist=16871)	n/a
indel1913	NW_020869262.1	47582	1	CA	C	0.0752688	0.129518	-1	intergenic	NONE(dist=NONE),LOC113808096(dist=16868)	n/a
indel1914	NW_020869262.1	47587	1	CGGGA	C	0.0752688	0.129518	-4	intergenic	NONE(dist=NONE),LOC113808096(dist=16860)	n/a
indel1915	NW_020869262.1	47609	1	GA	G	0.0752688	0.129518	-1	intergenic	NONE(dist=NONE),LOC113808096(dist=16841)	n/a
indel1916	NW_020869262.1	47613	1	GA	G	0.0752688	0.129518	-1	intergenic	NONE(dist=NONE),LOC113808096(dist=16837)	n/a
indel1917	NW_020869262.1	681011	1	A	AT	0.344086	0.349509	1	intergenic	LOC113808099(dist=17930),LOC113808124(dist=7269)	n/a
indel1918	NW_020869262.1	681018	1	A	ACC	0.344086	0.349509	2	intergenic	LOC113808099(dist=17937),LOC113808124(dist=7262)	n/a
indel1919	NW_020869262.1	681035	1	T	TGA	0.0645161	0.113422	2	intergenic	LOC113808099(dist=17954),LOC113808124(dist=7245)	n/a
indel1921	NW_020869262.1	681040	1	TA	T	0.0645161	0.113422	-1	intergenic	LOC113808099(dist=17960),LOC113808124(dist=7239)	n/a
indel1936	NW_020869265.1	343340	2	CG	C	0.301075	0.332297	-1	intergenic	LOC113808162(dist=111847),LOC113808163(dist=9300)	n/a
indel1938	NW_020869265.1	493719	2	CT	C	0.172043	0.244308	-1	intronic	LOC113808165	n/a
indel1939	NW_020869265.1	493727	2	CT	C	0.150538	0.223048	-1	intronic	LOC113808165	n/a
indel1940	NW_020869265.1	602507	2	GT	G	0.0967742	0.159537	-1	intergenic	LOC113808165(dist=67574),NONE(dist=NONE)	n/a
indel1943	NW_020869265.1	602552	2	CA	C	0.0967742	0.159537	-1	intergenic	LOC113808165(dist=67619),NONE(dist=NONE)	n/a
indel1944	NW_020869266.1	21500	3	A	AT	0.483871	0.37474	1	intergenic	LOC113808166(dist=7677),NONE(dist=NONE)	n/a
indel1947	NW_020869271.1	335379	4	CAT	C	0.107527	0.173511	-2	intergenic	LOC113808185(dist=237331),NONE(dist=NONE)	n/a
indel1956	NW_020869278.1	628429	5	AC	A	0.0645161	0.113422	-1	intergenic	LOC113808231(dist=26213),NONE(dist=NONE)	n/a
indel1962	NW_020869282.1	59508	1	CG	C	0.204301	0.272271	-1	intergenic	LOC113808246(dist=15409),NONE(dist=NONE)	n/a
indel1964	NW_020869284.1	186066	2	TAAAAAAAAA	T	0.27957	0.321689	-9	intergenic	NONE(dist=NONE),LOC113808257(dist=37778)	n/a
indel1965	NW_020869284.1	206988	2	CT	C	0.0752688	0.129518	-1	intergenic	NONE(dist=NONE),LOC113808257(dist=16864)	n/a
indel1967	NW_020869285.1	242723	3	T	TA	0.0967742	0.159537	1	intergenic	LOC113808261(dist=75082),LOC113808265(dist=104611)	n/a
indel1974	NW_020869290.1	420235	4	TC	T	0.193548	0.263448	-1	intergenic	LOC113808300(dist=37118),LOC113808301(dist=155153)	n/a
indel1979	NW_020869290.1	969336	4	G	GT	0.0860215	0.144882	1	intergenic	LOC113808301(dist=391016),LOC113808306(dist=132211)	n/a
indel1981	NW_020869293.1	257987	5	CGT	C	0.354839	0.35304	-2	intergenic	LOC113808313(dist=51967),NONE(dist=NONE)	n/a
indel1982	NW_020869293.1	257992	5	T	TG	0.354839	0.35304	1	intergenic	LOC113808313(dist=51971),NONE(dist=NONE)	n/a
indel1983	NW_020869293.1	257994	5	GGT	G	0.354839	0.35304	-2	intergenic	LOC113808313(dist=51974),NONE(dist=NONE)	n/a
indel1984	NW_020869293.1	258020	5	G	GCT	0.322581	0.341541	2	intergenic	LOC113808313(dist=51999),NONE(dist=NONE)	n/a
indel1989	NW_020869295.1	1042375	1	G	GTC	0.0869565	0.146184	2	upstream	LOC113808332(dist=160)	n/a
indel1991	NW_020869296.1	303356	2	GAGGC	G	0.0645161	0.113422	-4	intergenic	LOC113808358(dist=135722),NONE(dist=NONE)	n/a
indel2001	NW_020869301.1	314388	3	GA	G	0.0645161	0.113422	-1	intergenic	LOC113808463(dist=74624),LOC113808468(dist=114440)	n/a
indel2007	NW_020869305.1	483955	4	CAG	C	0.107527	0.173511	-2	intergenic	LOC113808497(dist=4685),LOC113808498(dist=26149)	n/a
indel2013	NW_020869308.1	136055	5	TA	T	0.225806	0.288513	-1	intergenic	LOC113808526(dist=122282),LOC113808518(dist=422026)	n/a
indel2015	NW_020869308.1	209414	5	G	GT	0.107527	0.173511	1	intergenic	LOC113808526(dist=195640),LOC113808518(dist=348668)	n/a
indel2016	NW_020869308.1	209418	5	T	TG	0.129032	0.199506	1	intergenic	LOC113808526(dist=195644),LOC113808518(dist=348664)	n/a
indel2019	NW_020869308.1	503947	5	C	CG	0.204301	0.272271	1	intergenic	LOC113808526(dist=490173),LOC113808518(dist=54135)	n/a
indel2021	NW_020869308.1	1109984	5	C	CG	0.139785	0.211573	1	intronic	LOC113808521	n/a
indel2024	NW_020869309.1	266184	1	G	GC	0.150538	0.223048	1	intergenic	LOC113808535(dist=116773),NONE(dist=NONE)	n/a
indel2027	NW_020869311.1	148118	2	A	AC	0.0645161	0.113422	1	intergenic	LOC113808546(dist=16550),NONE(dist=NONE)	n/a
indel2030	NW_020869313.1	159093	3	AG	A	0.0752688	0.129518	-1	intergenic	LOC113808558(dist=1852),LOC113808552(dist=1068)	n/a
indel2042	NW_020869315.1	553738	4	G	GT	0.188172	0.258853	1	intergenic	LOC113808583(dist=9950),LOC113808584(dist=399798)	n/a
indel2043	NW_020869315.1	553741	4	TC	T	0.188172	0.258853	-1	intergenic	LOC113808583(dist=9954),LOC113808584(dist=399794)	n/a
indel2051	NW_020869321.1	226111	5	T	TC	0.0967742	0.159537	1	intergenic	LOC113808635(dist=85505),LOC113808637(dist=10197)	n/a
indel2057	NW_020869325.1	407214	1	T	TA	0.0752688	0.129518	1	intergenic	LOC113808682(dist=84900),NONE(dist=NONE)	n/a
indel2069	NW_020869333.1	125391	2	T	TA	0.408602	0.366507	1	intergenic	NONE(dist=NONE),NONE(dist=NONE)	n/a
indel2075	NW_020869337.1	42196	3	CA	C	0.0967742	0.159537	-1	intergenic	NONE(dist=NONE),LOC113808733(dist=58329)	n/a
indel2077	NW_020869337.1	42219	3	GT	G	0.141304	0.213229	-1	intergenic	NONE(dist=NONE),LOC113808733(dist=58306)	n/a
indel2078	NW_020869337.1	42233	3	CT	C	0.144444	0.216616	-1	intergenic	NONE(dist=NONE),LOC113808733(dist=58292)	n/a
indel2080	NW_020869337.1	42251	3	TG	T	0.0879121	0.147508	-1	intergenic	NONE(dist=NONE),LOC113808733(dist=58274)	n/a
indel2081	NW_020869337.1	42317	3	TA	T	0.139785	0.211573	-1	intergenic	NONE(dist=NONE),LOC113808733(dist=58208)	n/a
indel2088	NW_020869341.1	310669	4	G	GA	0.150538	0.223048	1	intergenic	LOC113808745(dist=193156),NONE(dist=NONE)	n/a
indel2099	NW_020869349.1	177665	5	A	AG	0.0645161	0.113422	1	intergenic	LOC113808799(dist=5282),LOC113808804(dist=5011)	n/a
indel2100	NW_020869349.1	177739	5	A	AG	0.0645161	0.113422	1	intergenic	LOC113808799(dist=5356),LOC113808804(dist=4937)	n/a
indel2104	NW_020869353.1	6236	1	CTT	C	0.413978	0.367491	-2	intergenic	NONE(dist=NONE),LOC113808836(dist=23609)	n/a
indel2118	NW_020869358.1	331387	2	C	CGTTGCGCTCTCA	0.0645161	0.113422	12	intergenic	LOC113808864(dist=321906),LOC113808867(dist=77646)	n/a
indel2121	NW_020869359.1	108610	3	C	CT	0.387097	0.361928	1	intergenic	NONE(dist=NONE),NONE(dist=NONE)	n/a
indel2123	NW_020869360.1	35009	4	AT	A	0.0752688	0.129518	-1	intergenic	LOC113808870(dist=15698),NONE(dist=NONE)	n/a
indel2124	NW_020869360.1	35036	4	AG	A	0.0860215	0.144882	-1	intergenic	LOC113808870(dist=15725),NONE(dist=NONE)	n/a
indel2125	NW_020869360.1	35038	4	TA	T	0.0860215	0.144882	-1	intergenic	LOC113808870(dist=15727),NONE(dist=NONE)	n/a
indel2130	NW_020869365.1	456813	5	G	GC	0.16129	0.233952	1	intergenic	LOC113808882(dist=140160),NONE(dist=NONE)	n/a
indel2137	NW_020869371.1	347186	1	G	GA	0.0645161	0.113422	1	intergenic	LOC113808920(dist=61083),Trnaa-agc_12(dist=104280)	n/a
indel2138	NW_020869371.1	347213	1	GC	G	0.0645161	0.113422	-1	intergenic	LOC113808920(dist=61111),Trnaa-agc_12(dist=104252)	n/a
indel2139	NW_020869371.1	347241	1	A	AG	0.0645161	0.113422	1	intergenic	LOC113808920(dist=61138),Trnaa-agc_12(dist=104225)	n/a
indel2143	NW_020869374.1	37933	2	C	CAAAG	0.0645161	0.113422	4	intergenic	NONE(dist=NONE),LOC113808953(dist=3198)	n/a
indel2145	NW_020869375.1	64122	3	A	AG	0.0967742	0.159537	1	intergenic	NONE(dist=NONE),NONE(dist=NONE)	n/a
indel2146	NW_020869375.1	64132	3	G	GA	0.107527	0.173511	1	intergenic	NONE(dist=NONE),NONE(dist=NONE)	n/a
indel2151	NW_020869379.1	133931	4	G	GC	0.16129	0.233952	1	intergenic	NONE(dist=NONE),LOC113809001(dist=62080)	n/a
indel2159	NW_020869380.1	873961	5	A	AC	0.182796	0.254134	1	intergenic	LOC113809024(dist=6690),NONE(dist=NONE)	n/a
indel2160	NW_020869381.1	137818	1	G	GC	0.107527	0.173511	1	intronic	LOC113809025	n/a
indel2164	NW_020869382.1	68642	2	GGA	G	0.0860215	0.144882	-2	downstream	LOC113809026(dist=9)	n/a
indel2165	NW_020869382.1	68645	2	A	ACCC	0.0860215	0.144882	3	downstream	LOC113809026(dist=11)	n/a
indel2166	NW_020869382.1	259704	2	TAC	T	0.166667	0.239198	-2	intergenic	LOC113809030(dist=43409),NONE(dist=NONE)	n/a
indel2173	NW_020869387.1	138285	3	C	CT	0.0967742	0.159537	1	intergenic	NONE(dist=NONE),LOC113809071(dist=108790)	n/a
indel2175	NW_020869387.1	291085	3	GA	G	0.0967742	0.159537	-1	intergenic	LOC113809071(dist=17857),NONE(dist=NONE)	n/a
indel2186	NW_020869391.1	454201	4	C	CT	0.145161	0.217382	1	intronic	LOC113809102	n/a
indel2187	NW_020869391.1	531229	4	GA	G	0.306452	0.334733	-1	ncRNA_intronic	LOC113809103	n/a
indel2188	NW_020869393.1	373346	5	G	GCA	0.268817	0.315842	2	intergenic	LOC113809136(dist=53997),LOC113809137(dist=10764)	n/a
indel2190	NW_020869393.1	373382	5	G	GA	0.0645161	0.113422	1	intergenic	LOC113809136(dist=54033),LOC113809137(dist=10728)	n/a
indel2198	NW_020869396.1	169119	1	GAGAGAC	G	0.102151	0.166609	-6	intergenic	NONE(dist=NONE),LOC113809160(dist=33559)	n/a
indel2201	NW_020869396.1	330237	1	T	TC	0.107527	0.173511	1	intergenic	LOC113809157(dist=11989),LOC113809162(dist=6154)	n/a
indel2204	NW_020869397.1	11240	2	G	GCAGTT	0.129032	0.199506	5	intronic	LOC113809172	n/a
indel2221	NW_020869403.1	184085	3	T	TGG	0.0645161	0.113422	2	intergenic	LOC113809203(dist=92676),LOC113809204(dist=25318)	n/a
indel2222	NW_020869403.1	184112	3	T	TG	0.0860215	0.144882	1	intergenic	LOC113809203(dist=92703),LOC113809204(dist=25291)	n/a
indel2226	NW_020869405.1	251093	4	A	AC	0.0752688	0.129518	1	intergenic	LOC113809219(dist=130866),NONE(dist=NONE)	n/a
indel2229	NW_020869407.1	3445	5	TGCGG	T	0.258065	0.309615	-4	exonic	LOC113809232	frameshift deletion
indel2230	NW_020869407.1	6446	5	T	TC	0.172043	0.244308	1	intronic	LOC113809235	n/a
indel2232	NW_020869409.1	189106	1	A	AG	0.209677	0.276504	1	intergenic	LOC113809250(dist=18131),NONE(dist=NONE)	n/a
indel2239	NW_020869413.1	249164	2	TG	T	0.107527	0.173511	-1	intergenic	LOC113809279(dist=39684),LOC113809277(dist=154666)	n/a
indel2244	NW_020869419.1	628126	3	G	GT	0.0659341	0.115588	1	intergenic	LOC113809356(dist=105443),LOC113809357(dist=68144)	n/a
indel2246	NW_020869419.1	1095954	3	C	CT	0.0645161	0.113422	1	intergenic	LOC113809363(dist=125245),LOC113809345(dist=121038)	n/a
indel2249	NW_020869420.1	413741	4	GA	G	0.236559	0.295966	-1	intronic	LOC113809378	n/a
indel2251	NW_020869420.1	770788	4	T	TAC	0.0752688	0.129518	2	intronic	LOC113809382	n/a
indel2258	NW_020869424.1	9254	5	AG	A	0.172043	0.244308	-1	intergenic	NONE(dist=NONE),LOC113809407(dist=1134)	n/a
indel2274	NW_020869427.1	293468	1	T	TTTC	0.139785	0.211573	3	intronic	LOC113809434	n/a
indel2277	NW_020869427.1	385640	1	G	GGC	0.0645161	0.113422	2	intergenic	LOC113809440(dist=17287),LOC113809424(dist=58282)	n/a
indel2278	NW_020869427.1	386593	1	A	ATTACT	0.0860215	0.144882	5	intergenic	LOC113809440(dist=18240),LOC113809424(dist=57329)	n/a
indel2280	NW_020869427.1	453029	1	GC	G	0.0860215	0.144882	-1	intronic	LOC113809424	n/a
indel2289	NW_020869429.1	1940847	2	T	TA	0.344086	0.349509	1	intronic	LOC113809476	n/a
indel2290	NW_020869429.1	2035394	2	GT	G	0.11828	0.186827	-1	intergenic	Trnar-ccu_32(dist=58523),Trnar-ccg_2(dist=1505)	n/a
indel2296	NW_020869429.1	2555884	2	T	TCTC	0.112903	0.180249	3	exonic	LOC113809468	nonframeshift insertion
indel2297	NW_020869429.1	2663117	2	G	GGGGGT	0.139785	0.211573	5	intronic	LOC113809469	n/a
indel2305	NW_020869433.1	1182026	3	A	AC	0.365591	0.356281	1	intergenic	LOC113809570(dist=148046),NONE(dist=NONE)	n/a
indel2313	NW_020869435.1	381834	4	T	TCA	0.0967742	0.159537	2	intronic	LOC113809608	n/a
indel2314	NW_020869435.1	381841	4	G	GGA	0.0967742	0.159537	2	intronic	LOC113809608	n/a
indel2318	NW_020869435.1	475389	4	GCC	G	0.150538	0.223048	-2	intronic	LOC113809601	n/a
indel2323	NW_020869437.1	88033	5	A	AG	0.263441	0.312777	1	intergenic	NONE(dist=NONE),LOC113809616(dist=1234)	n/a
indel2328	NW_020869443.1	82181	1	A	ATCC	0.150538	0.223048	3	intronic	LOC113809653	n/a
indel2329	NW_020869444.1	274327	2	CT	C	0.247312	0.302995	-1	intergenic	LOC113809668(dist=20132),LOC113809670(dist=63682)	n/a
indel2330	NW_020869444.1	274353	2	T	TG	0.215054	0.280621	1	intergenic	LOC113809668(dist=20157),LOC113809670(dist=63657)	n/a
indel2334	NW_020869445.1	89080	3	T	TC	0.322581	0.341541	1	exonic	LOC113809678	frameshift insertion
indel2335	NW_020869445.1	147989	3	T	TGGA	0.376344	0.359242	3	upstream	LOC113809683(dist=5)	n/a
indel2336	NW_020869445.1	154583	3	CT	C	0.139785	0.211573	-1	intronic	LOC113809683	n/a
indel2337	NW_020869445.1	154587	3	G	GA	0.139785	0.211573	1	intronic	LOC113809683	n/a
indel2340	NW_020869447.1	111724	4	TTA	T	0.0967742	0.159537	-2	intergenic	LOC113809697(dist=14149),LOC113809698(dist=490745)	n/a
indel2341	NW_020869450.1	13553	5	TCA	T	0.204301	0.272271	-2	intergenic	LOC113809722(dist=1820),LOC113809723(dist=4540)	n/a
indel2342	NW_020869450.1	81248	5	GT	G	0.0860215	0.144882	-1	intronic	LOC113809725	n/a
indel2346	NW_020869451.1	774849	1	GAAAA	G	0.11828	0.186827	-4	intronic	LOC113809735	n/a
indel2355	NW_020869456.1	81258	2	GCC	G	0.0752688	0.129518	-2	intergenic	LOC113809778(dist=11206),LOC113809773(dist=132819)	n/a
indel2356	NW_020869456.1	81261	2	T	TTG	0.0752688	0.129518	2	intergenic	LOC113809778(dist=11208),LOC113809773(dist=132818)	n/a
indel2359	NW_020869458.1	974982	3	C	CT	0.408602	0.366507	1	intergenic	LOC113809795(dist=20447),LOC113809791(dist=372397)	n/a
indel2360	NW_020869458.1	974988	3	C	CA	0.408602	0.366507	1	intergenic	LOC113809795(dist=20453),LOC113809791(dist=372391)	n/a
indel2362	NW_020869458.1	974998	3	A	AT	0.225806	0.288513	1	intergenic	LOC113809795(dist=20463),LOC113809791(dist=372381)	n/a
indel2367	NW_020869459.1	62674	4	GA	G	0.11828	0.186827	-1	intergenic	NONE(dist=NONE),LOC113809807(dist=206525)	n/a
indel2371	NW_020869460.1	295610	5	C	CT	0.0869565	0.146184	1	intergenic	LOC113809819(dist=10448),NONE(dist=NONE)	n/a
indel2375	NW_020869463.1	656711	1	C	CG	0.322581	0.341541	1	intronic	LOC113809841	n/a
indel2383	NW_020869463.1	889622	1	T	TCGG	0.0645161	0.113422	3	intergenic	LOC113809854(dist=173458),NONE(dist=NONE)	n/a
indel2384	NW_020869463.1	968524	1	CTGG	C	0.0806452	0.137289	-3	intergenic	LOC113809854(dist=252361),NONE(dist=NONE)	n/a
indel2392	NW_020869469.1	449015	2	T	TAGA	0.0967742	0.159537	3	intergenic	LOC113809904(dist=10603),LOC113809874(dist=17079)	n/a
indel2394	NW_020869469.1	455656	2	A	AAG	0.129032	0.199506	2	intergenic	LOC113809904(dist=17244),LOC113809874(dist=10438)	n/a
indel2395	NW_020869469.1	455664	2	A	AGCG	0.129032	0.199506	3	intergenic	LOC113809904(dist=17252),LOC113809874(dist=10430)	n/a
indel2398	NW_020869469.1	1106247	2	A	AT	0.0645161	0.113422	1	intronic	LOC113809920	n/a
indel2405	NW_020869477.1	40605	3	T	TC	0.0645161	0.113422	1	intergenic	NONE(dist=NONE),LOC113809976(dist=125301)	n/a
indel2406	NW_020869477.1	65359	3	T	TC	0.268817	0.315842	1	intergenic	NONE(dist=NONE),LOC113809976(dist=100547)	n/a
indel2407	NW_020869479.1	36779	4	C	CTT	0.204301	0.272271	2	intergenic	NONE(dist=NONE),NONE(dist=NONE)	n/a
indel2408	NW_020869481.1	12683	5	T	TG	0.0645161	0.113422	1	ncRNA_intronic	LOC113809988	n/a
indel2409	NW_020869481.1	12710	5	C	CG	0.0645161	0.113422	1	ncRNA_intronic	LOC113809988	n/a
indel2416	NW_020869489.1	622327	1	CAA	C	0.11828	0.186827	-2	intergenic	LOC113810057(dist=15083),LOC113810033(dist=6746)	n/a
indel2422	NW_020869496.1	48380	2	GT	G	0.182796	0.254134	-1	downstream	LOC113810131(dist=613)	n/a
indel2426	NW_020869497.1	402710	3	G	GC	0.0645161	0.113422	1	intergenic	LOC113810152(dist=2805),LOC113810153(dist=11306)	n/a
indel2427	NW_020869497.1	402712	3	GTC	G	0.0645161	0.113422	-2	intergenic	LOC113810152(dist=2808),LOC113810153(dist=11302)	n/a
indel2428	NW_020869498.1	43288	4	A	AC	0.16129	0.233952	1	intergenic	LOC113810159(dist=38937),NONE(dist=NONE)	n/a
indel2429	NW_020869498.1	43301	4	CGG	C	0.0860215	0.144882	-2	intergenic	LOC113810159(dist=38951),NONE(dist=NONE)	n/a
indel2437	NW_020869504.1	102941	5	C	CCGA	0.0860215	0.144882	3	intronic	LOC113810227	n/a
indel2438	NW_020869504.1	578338	5	G	GT	0.0860215	0.144882	1	intergenic	LOC113810232(dist=8312),LOC113810233(dist=12205)	n/a
indel2449	NW_020869505.1	186225	1	GTC	G	0.0860215	0.144882	-2	intergenic	LOC113810238(dist=177099),NONE(dist=NONE)	n/a
indel2450	NW_020869505.1	227208	1	GT	G	0.333333	0.345679	-1	intergenic	LOC113810238(dist=218082),NONE(dist=NONE)	n/a
indel2458	NW_020869514.1	115859	2	TAAAG	T	0.16129	0.233952	-4	intergenic	NONE(dist=NONE),LOC113810260(dist=52230)	n/a
indel2463	NW_020869514.1	532488	2	CG	C	0.0645161	0.113422	-1	intergenic	LOC113810261(dist=160806),LOC113810259(dist=89321)	n/a
indel2464	NW_020869514.1	532508	2	T	TAA	0.0645161	0.113422	2	intergenic	LOC113810261(dist=160825),LOC113810259(dist=89302)	n/a
indel2465	NW_020869514.1	532509	2	T	TC	0.0645161	0.113422	1	intergenic	LOC113810261(dist=160826),LOC113810259(dist=89301)	n/a
indel2466	NW_020869514.1	532534	2	TA	T	0.0645161	0.113422	-1	intergenic	LOC113810261(dist=160852),LOC113810259(dist=89275)	n/a
indel2474	NW_020869519.1	420540	3	CAA	C	0.0645161	0.113422	-2	intergenic	LOC113810274(dist=19619),NONE(dist=NONE)	n/a
indel2476	NW_020869523.1	326967	4	A	AG	0.0752688	0.129518	1	intergenic	Trnar-ccu_36(dist=295868),LOC113810325(dist=19693)	n/a
indel2478	NW_020869524.1	225976	5	GC	G	0.0752688	0.129518	-1	exonic	LOC113810330	frameshift deletion
indel2479	NW_020869524.1	225992	5	C	CCA	0.0860215	0.144882	2	exonic	LOC113810330	frameshift insertion
indel2480	NW_020869524.1	225999	5	G	GC	0.0860215	0.144882	1	exonic	LOC113810330	frameshift insertion
indel2481	NW_020869524.1	226004	5	G	GA	0.0860215	0.144882	1	intronic	LOC113810330	n/a
indel2482	NW_020869524.1	226008	5	A	AC	0.0860215	0.144882	1	intronic	LOC113810330	n/a
indel2484	NW_020869525.1	50545	1	GGT	G	0.129032	0.199506	-2	intergenic	NONE(dist=NONE),LOC113810342(dist=120693)	n/a
indel2485	NW_020869525.1	50570	1	A	AC	0.0967742	0.159537	1	intergenic	NONE(dist=NONE),LOC113810342(dist=120670)	n/a
indel2486	NW_020869525.1	50574	1	T	TG	0.0860215	0.144882	1	intergenic	NONE(dist=NONE),LOC113810342(dist=120666)	n/a
indel2488	NW_020869526.1	221827	2	GA	G	0.129032	0.199506	-1	intergenic	LOC113810348(dist=1186),LOC113810349(dist=43664)	n/a
indel2494	NW_020869526.1	865716	2	TA	T	0.0645161	0.113422	-1	intergenic	LOC113810354(dist=36203),LOC113810367(dist=43284)	n/a
indel2495	NW_020869526.1	961113	2	T	TCAACCAC	0.0860215	0.144882	7	intergenic	LOC113810367(dist=8576),LOC113810368(dist=31767)	n/a
indel2500	NW_020869527.1	650510	3	A	AG	0.268817	0.315842	1	intergenic	LOC113810394(dist=260701),LOC113810417(dist=67838)	n/a
indel2501	NW_020869527.1	650546	3	AT	A	0.11828	0.186827	-1	intergenic	LOC113810394(dist=260738),LOC113810417(dist=67801)	n/a
indel2507	NW_020869527.1	1925742	3	AG	A	0.236559	0.295966	-1	intergenic	LOC113810402(dist=60400),LOC113810404(dist=4773)	n/a
indel2508	NW_020869527.1	1925747	3	G	GC	0.236559	0.295966	1	intergenic	LOC113810402(dist=60404),LOC113810404(dist=4769)	n/a
indel2514	NW_020869530.1	55285	4	GC	G	0.139785	0.211573	-1	intronic	LOC113810472	n/a
indel2515	NW_020869530.1	55295	4	CA	C	0.139785	0.211573	-1	intronic	LOC113810472	n/a
indel2516	NW_020869530.1	55331	4	CG	C	0.139785	0.211573	-1	intronic	LOC113810472	n/a
indel2517	NW_020869531.1	53869	5	TG	T	0.0645161	0.113422	-1	intergenic	NONE(dist=NONE),LOC113810475(dist=38441)	n/a
indel2518	NW_020869531.1	53894	5	G	GC	0.0645161	0.113422	1	intergenic	NONE(dist=NONE),LOC113810475(dist=38417)	n/a
indel2519	NW_020869531.1	53907	5	AC	A	0.0645161	0.113422	-1	intergenic	NONE(dist=NONE),LOC113810475(dist=38403)	n/a
indel2520	NW_020869531.1	53924	5	CT	C	0.0645161	0.113422	-1	intergenic	NONE(dist=NONE),LOC113810475(dist=38386)	n/a
indel2521	NW_020869531.1	53927	5	CA	C	0.0645161	0.113422	-1	intergenic	NONE(dist=NONE),LOC113810475(dist=38383)	n/a
indel2524	NW_020869531.1	321471	5	AT	A	0.193548	0.263448	-1	intergenic	LOC113810478(dist=201314),LOC113810479(dist=2242)	n/a
indel2527	NW_020869535.1	763068	1	G	GC	0.0752688	0.129518	1	intergenic	LOC113810568(dist=408397),LOC113810574(dist=6441)	n/a
indel2528	NW_020869535.1	896921	1	T	TAGG	0.139785	0.211573	3	intronic	LOC113810569	n/a
indel2529	NW_020869535.1	982283	1	AGACT	A	0.0645161	0.113422	-4	intergenic	LOC113810565(dist=53581),LOC113810570(dist=15577)	n/a
indel2530	NW_020869535.1	1098421	1	A	AC	0.107527	0.173511	1	intergenic	LOC113810573(dist=28536),NONE(dist=NONE)	n/a
indel2531	NW_020869536.1	42842	2	AGTGATT	A	0.0967742	0.159537	-6	intergenic	LOC113810580(dist=20462),NONE(dist=NONE)	n/a
indel2532	NW_020869537.1	56214	3	C	CG	0.0967742	0.159537	1	intergenic	LOC113810589(dist=30530),LOC113810581(dist=190463)	n/a
indel2533	NW_020869537.1	56216	3	G	GC	0.204301	0.272271	1	intergenic	LOC113810589(dist=30532),LOC113810581(dist=190461)	n/a
indel2534	NW_020869537.1	56218	3	G	GC	0.301075	0.332297	1	intergenic	LOC113810589(dist=30534),LOC113810581(dist=190459)	n/a
indel2538	NW_020869538.1	142278	4	CT	C	0.0860215	0.144882	-1	intergenic	LOC113810603(dist=101977),LOC113810604(dist=21502)	n/a
indel2539	NW_020869538.1	142327	4	A	AC	0.0967742	0.159537	1	intergenic	LOC113810603(dist=102025),LOC113810604(dist=21454)	n/a
indel2548	NW_020869543.1	183163	5	CTGT	C	0.354839	0.35304	-3	exonic	LOC113810680	nonframeshift deletion
indel2554	NW_020869544.1	285014	1	C	CA	0.301075	0.332297	1	exonic	LOC113810696	frameshift insertion
indel2555	NW_020869546.1	79211	2	GT	G	0.0752688	0.129518	-1	intergenic	NONE(dist=NONE),LOC113810700(dist=50338)	n/a
indel2561	NW_020869551.1	198531	3	ATTT	A	0.0652174	0.114494	-3	intergenic	LOC113810743(dist=34576),LOC113810744(dist=65879)	n/a
indel2562	NW_020869553.1	773015	4	A	AC	0.172043	0.244308	1	intergenic	LOC113810760(dist=29940),LOC113810775(dist=112470)	n/a
indel2564	NW_020869554.1	62377	5	C	CGCAGT	0.322581	0.341541	5	intronic	LOC113810783	n/a
indel2565	NW_020869554.1	62381	5	A	AC	0.322581	0.341541	1	intronic	LOC113810783	n/a
indel2570	NW_020869558.1	426283	1	GGCACTC	G	0.16129	0.233952	-6	intergenic	LOC113810814(dist=2691),LOC113810815(dist=54290)	n/a
indel2588	NW_020869573.1	27754	2	C	CTTT	0.0752688	0.129518	3	intronic	LOC113810895	n/a
indel2589	NW_020869574.1	163399	3	G	GT	0.193548	0.263448	1	intergenic	Trnaf-gaa_48(dist=39546),LOC113810924(dist=91343)	n/a
indel2590	NW_020869574.1	204798	3	AATC	A	0.252874	0.306469	-3	intergenic	Trnaf-gaa_48(dist=80946),LOC113810924(dist=49941)	n/a
indel2591	NW_020869574.1	204803	3	GC	G	0.277778	0.32074	-1	intergenic	Trnaf-gaa_48(dist=80951),LOC113810924(dist=49938)	n/a
indel2592	NW_020869574.1	204883	3	G	GA	0.301075	0.332297	1	intergenic	Trnaf-gaa_48(dist=81030),LOC113810924(dist=49859)	n/a
indel2596	NW_020869578.1	260010	4	ATT	A	0.0645161	0.113422	-2	intergenic	LOC113810950(dist=1802),LOC113810957(dist=13074)	n/a
indel2597	NW_020869578.1	912915	4	C	CG	0.139785	0.211573	1	intronic	LOC113810954	n/a
indel2599	NW_020869578.1	912929	4	GT	G	0.16129	0.233952	-1	intronic	LOC113810954	n/a
indel2606	NW_020869584.1	124808	5	G	GC	0.0967742	0.159537	1	intergenic	NONE(dist=NONE),NONE(dist=NONE)	n/a
indel2611	NW_020869589.1	1097863	1	CA	C	0.0967742	0.159537	-1	intergenic	LOC113811018(dist=59324),LOC113811019(dist=22290)	n/a
indel2613	NW_020869591.1	36416	2	A	AG	0.129032	0.199506	1	intergenic	NONE(dist=NONE),LOC113811030(dist=55069)	n/a
indel2615	NW_020869594.1	341694	3	CAT	C	0.107527	0.173511	-2	intergenic	LOC113811042(dist=1502),NONE(dist=NONE)	n/a
indel2616	NW_020869600.1	1014698	4	T	TC	0.193548	0.263448	1	intergenic	Trnag-gcc_11(dist=12282),LOC113811075(dist=10066)	n/a
indel2617	NW_020869604.1	39689	5	CGT	C	0.139785	0.211573	-2	intergenic	NONE(dist=NONE),LOC113811151(dist=37040)	n/a
indel2623	NW_020869604.1	1585212	5	T	TAA	0.107527	0.173511	2	intergenic	LOC113811150(dist=404815),NONE(dist=NONE)	n/a
indel2624	NW_020869604.1	1585230	5	GC	G	0.0645161	0.113422	-1	intergenic	LOC113811150(dist=404834),NONE(dist=NONE)	n/a
indel2625	NW_020869605.1	2968	1	CT	C	0.172043	0.244308	-1	intergenic	NONE(dist=NONE),NONE(dist=NONE)	n/a
indel2626	NW_020869605.1	2976	1	C	CA	0.11828	0.186827	1	intergenic	NONE(dist=NONE),NONE(dist=NONE)	n/a
indel2627	NW_020869607.1	411160	2	GCT	G	0.182796	0.254134	-2	intergenic	LOC113811168(dist=78875),NONE(dist=NONE)	n/a
indel2628	NW_020869609.1	214899	3	AC	A	0.129032	0.199506	-1	intergenic	LOC113811178(dist=149838),NONE(dist=NONE)	n/a
indel2629	NW_020869609.1	214911	3	AAC	A	0.129032	0.199506	-2	intergenic	LOC113811178(dist=149850),NONE(dist=NONE)	n/a
indel2640	NW_020869612.1	1063465	4	GC	G	0.0645161	0.113422	-1	intergenic	LOC113811197(dist=245818),NONE(dist=NONE)	n/a
indel2647	NW_020869613.1	375172	5	C	CTTGG	0.0645161	0.113422	4	upstream	LOC113811209(dist=64)	n/a
indel2649	NW_020869614.1	78920	1	G	GT	0.215054	0.280621	1	intergenic	LOC113811212(dist=65274),LOC113811214(dist=1734)	n/a
indel2655	NW_020869615.1	786432	2	T	TA	0.11828	0.186827	1	intergenic	LOC113811247(dist=9177),LOC113811248(dist=14042)	n/a
indel2664	NW_020869619.1	206409	3	C	CG	0.11828	0.186827	1	intergenic	LOC113811276(dist=138550),NONE(dist=NONE)	n/a
indel2665	NW_020869620.1	6287	4	GC	G	0.172043	0.244308	-1	intergenic	NONE(dist=NONE),LOC113811278(dist=9785)	n/a
indel2671	NW_020869625.1	1026236	5	AGGGTTG	A	0.107527	0.173511	-6	exonic	LOC113811312	nonframeshift deletion
indel2672	NW_020869625.1	1169512	5	TA	T	0.0645161	0.113422	-1	intergenic	LOC113811312(dist=132515),NONE(dist=NONE)	n/a
indel2673	NW_020869627.1	80680	1	GA	G	0.236559	0.295966	-1	intergenic	NONE(dist=NONE),LOC113811318(dist=6181)	n/a
indel2674	NW_020869627.1	80688	1	T	TA	0.236559	0.295966	1	intergenic	NONE(dist=NONE),LOC113811318(dist=6174)	n/a
indel2675	NW_020869627.1	80699	1	A	AT	0.236559	0.295966	1	intergenic	NONE(dist=NONE),LOC113811318(dist=6163)	n/a
indel2676	NW_020869627.1	80737	1	CA	C	0.11828	0.186827	-1	intergenic	NONE(dist=NONE),LOC113811318(dist=6124)	n/a
indel2679	NW_020869629.1	195779	2	T	TC	0.258065	0.309615	1	intergenic	LOC113811324(dist=133663),NONE(dist=NONE)	n/a
indel2694	NW_020869638.1	337279	3	GT	G	0.193548	0.263448	-1	intergenic	NONE(dist=NONE),LOC113811408(dist=13833)	n/a
indel2701	NW_020869638.1	1247079	3	A	ATGC	0.0645161	0.113422	3	intronic	LOC113811397	n/a
indel2703	NW_020869641.1	508502	4	T	TC	0.0967742	0.159537	1	intergenic	LOC113811454(dist=129080),LOC113811437(dist=11083)	n/a
indel2705	NW_020869641.1	637890	4	C	CT	0.0752688	0.129518	1	intergenic	LOC113811456(dist=53561),LOC113811442(dist=7811)	n/a
indel2706	NW_020869641.1	637958	4	T	TA	0.0860215	0.144882	1	intergenic	LOC113811456(dist=53629),LOC113811442(dist=7743)	n/a
indel2710	NW_020869641.1	1253685	4	CCA	C	0.0967742	0.159537	-2	intronic	LOC113811463	n/a
indel2711	NW_020869641.1	1253692	4	CT	C	0.0967742	0.159537	-1	intronic	LOC113811463	n/a
indel2713	NW_020869643.1	61111	5	GA	G	0.107527	0.173511	-1	UTR3	LOC113811471(XM_027363236.1#NW_020869643.1#59758:c.*74delT)	n/a
indel2714	NW_020869643.1	61143	5	AG	A	0.0860215	0.144882	-1	UTR3	LOC113811471(XM_027363236.1#NW_020869643.1#59758:c.*42delC)	n/a
indel2715	NW_020869643.1	442879	5	T	TC	0.0645161	0.113422	1	intergenic	LOC113811469(dist=89722),NONE(dist=NONE)	n/a
indel2716	NW_020869644.1	101816	1	T	TC	0.0645161	0.113422	1	intronic	LOC113811476	n/a
indel2718	NW_020869644.1	101838	1	G	GC	0.129032	0.199506	1	intronic	LOC113811476	n/a
indel2719	NW_020869644.1	164366	1	T	TCC	0.139785	0.211573	2	intergenic	LOC113811476(dist=40411),LOC113811477(dist=67059)	n/a
indel2722	NW_020869646.1	497808	2	G	GC	0.0860215	0.144882	1	intergenic	LOC113811486(dist=472622),LOC113811485(dist=120530)	n/a
indel2733	NW_020869649.1	7858	3	G	GT	0.139785	0.211573	1	intergenic	NONE(dist=NONE),LOC113811497(dist=71200)	n/a
indel2735	NW_020869649.1	89742	3	C	CG	0.129032	0.199506	1	exonic	LOC113811506	frameshift insertion
indel2737	NW_020869649.1	151146	3	C	CCG	0.258065	0.309615	2	exonic	LOC113811498	frameshift insertion
indel2738	NW_020869649.1	151161	3	T	TCCTTCACCG	0.258065	0.309615	9	exonic	LOC113811498	nonframeshift insertion
indel2739	NW_020869649.1	151568	3	C	CG	0.0967742	0.159537	1	intronic	LOC113811498	n/a
indel2741	NW_020869651.1	137577	4	A	AG	0.150538	0.223048	1	intergenic	LOC113811519(dist=39372),Trnaw-cca_25(dist=27177)	n/a
indel2742	NW_020869651.1	198017	4	AGTC	A	0.0967742	0.159537	-3	intergenic	LOC113811517(dist=8750),LOC113811520(dist=126296)	n/a
indel2756	NW_020869660.1	278051	5	GCA	G	0.318681	0.339962	-2	intergenic	LOC113811583(dist=47112),LOC113811593(dist=2776)	n/a
indel2759	NW_020869660.1	278156	5	G	GT	0.0591398	0.105093	1	intergenic	LOC113811583(dist=47216),LOC113811593(dist=2673)	n/a
indel2761	NW_020869660.1	510730	5	CG	C	0.365591	0.356281	-1	intergenic	LOC113811598(dist=17709),LOC113811599(dist=58869)	n/a
indel2762	NW_020869660.1	510734	5	G	GC	0.365591	0.356281	1	intergenic	LOC113811598(dist=17712),LOC113811599(dist=58866)	n/a
indel2767	NW_020869661.1	15872	1	CT	C	0.0752688	0.129518	-1	intronic	LOC113811616	n/a
indel2777	NW_020869667.1	658939	2	CG	C	0.0645161	0.113422	-1	intergenic	LOC113811668(dist=210284),LOC113811669(dist=93405)	n/a
indel2778	NW_020869667.1	658942	2	G	GC	0.0645161	0.113422	1	intergenic	LOC113811668(dist=210286),LOC113811669(dist=93403)	n/a
indel2781	NW_020869668.1	273746	3	G	GATATGAT	0.0645161	0.113422	7	intergenic	LOC113811680(dist=9258),LOC113811681(dist=106901)	n/a
indel2783	NW_020869669.1	347504	4	CG	C	0.182796	0.254134	-1	intronic	LOC113811683	n/a
indel2790	NW_020869673.1	657838	5	G	GT	0.0645161	0.113422	1	intergenic	LOC113811701(dist=28394),LOC113811699(dist=16935)	n/a
indel2800	NW_020869681.1	180181	1	A	AG	0.236559	0.295966	1	intronic	LOC113811749	n/a
indel2803	NW_020869683.1	1982	2	T	TC	0.236559	0.295966	1	upstream	LOC113811755(dist=657)	n/a
indel2804	NW_020869683.1	2012	2	C	CG	0.0645161	0.113422	1	upstream	LOC113811755(dist=627)	n/a
indel2815	NW_020869688.1	801957	3	T	TC	0.139785	0.211573	1	intergenic	LOC113811796(dist=76142),NONE(dist=NONE)	n/a
indel2816	NW_020869688.1	801967	3	C	CT	0.139785	0.211573	1	intergenic	LOC113811796(dist=76152),NONE(dist=NONE)	n/a
indel2818	NW_020869688.1	839519	3	CGGCCG	C	0.494624	0.374971	-5	intergenic	LOC113811796(dist=113705),NONE(dist=NONE)	n/a
indel2819	NW_020869688.1	839525	3	AGCAC	A	0.494624	0.374971	-4	intergenic	LOC113811796(dist=113711),NONE(dist=NONE)	n/a
indel2820	NW_020869688.1	839538	3	CG	C	0.494624	0.374971	-1	intergenic	LOC113811796(dist=113724),NONE(dist=NONE)	n/a
indel2821	NW_020869688.1	839548	3	CCT	C	0.494624	0.374971	-2	intergenic	LOC113811796(dist=113734),NONE(dist=NONE)	n/a
indel2825	NW_020869694.1	256527	4	CTAGTTG	C	0.0860215	0.144882	-6	intronic	LOC113811843	n/a
indel2829	NW_020869696.1	346317	5	TG	T	0.0752688	0.129518	-1	intergenic	LOC113811869(dist=51196),LOC113811870(dist=16286)	n/a
indel2830	NW_020869696.1	364660	5	AAT	A	0.182796	0.254134	-2	exonic	LOC113811870	unknown
indel2831	NW_020869696.1	364664	5	CT	C	0.182796	0.254134	-1	exonic	LOC113811870	unknown
indel2832	NW_020869696.1	364675	5	TG	T	0.182796	0.254134	-1	exonic	LOC113811870	unknown
indel2840	NW_020869702.1	346133	1	G	GCA	0.172043	0.244308	2	intergenic	LOC113811910(dist=3270),NONE(dist=NONE)	n/a
indel2843	NW_020869703.1	159229	2	C	CA	0.0967742	0.159537	1	intergenic	NONE(dist=NONE),NONE(dist=NONE)	n/a
indel2844	NW_020869704.1	109628	3	A	AG	0.0967742	0.159537	1	intergenic	NONE(dist=NONE),Trnaw-cca_27(dist=7953)	n/a
indel2847	NW_020869704.1	578194	3	GCT	G	0.0645161	0.113422	-2	intergenic	LOC113811938(dist=84956),LOC113811926(dist=14499)	n/a
indel2851	NW_020869705.1	86064	4	C	CA	0.150538	0.223048	1	intergenic	LOC113811951(dist=26431),LOC113811952(dist=1786)	n/a
indel2853	NW_020869705.1	86070	4	A	ACAAAAC	0.0645161	0.113422	6	intergenic	LOC113811951(dist=26437),LOC113811952(dist=1780)	n/a
indel2859	NW_020869710.1	339317	5	A	AC	0.139785	0.211573	1	intergenic	LOC113811984(dist=13558),NONE(dist=NONE)	n/a
indel2860	NW_020869711.1	221006	1	G	GGA	0.0752688	0.129518	2	intergenic	LOC113811996(dist=94987),NONE(dist=NONE)	n/a
indel2865	NW_020869712.1	889466	2	GA	G	0.354839	0.35304	-1	intergenic	LOC113812016(dist=161095),LOC113812017(dist=5576)	n/a
indel2867	NW_020869713.1	314555	3	G	GA	0.172043	0.244308	1	intergenic	LOC113812027(dist=7425),LOC113812028(dist=17419)	n/a
indel2868	NW_020869713.1	314562	3	G	GA	0.172043	0.244308	1	intergenic	LOC113812027(dist=7432),LOC113812028(dist=17412)	n/a
indel2869	NW_020869713.1	314575	3	CCA	C	0.0967742	0.159537	-2	intergenic	LOC113812027(dist=7446),LOC113812028(dist=17397)	n/a
indel2871	NW_020869714.1	52594	4	C	CG	0.172043	0.244308	1	intergenic	NONE(dist=NONE),LOC113812034(dist=66631)	n/a
indel2872	NW_020869716.1	275448	5	TA	T	0.0645161	0.113422	-1	intergenic	LOC113812059(dist=2822),LOC113812054(dist=49304)	n/a
indel2890	NW_020869724.1	386148	1	T	TG	0.0645161	0.113422	1	intronic	LOC113812135	n/a
indel2899	NW_020869727.1	554910	2	AC	A	0.139785	0.211573	-1	intergenic	LOC113812154(dist=295634),LOC113812146(dist=9918)	n/a
indel2900	NW_020869727.1	554947	2	T	TG	0.150538	0.223048	1	intergenic	LOC113812154(dist=295670),LOC113812146(dist=9882)	n/a
indel2901	NW_020869727.1	554953	2	GA	G	0.150538	0.223048	-1	intergenic	LOC113812154(dist=295677),LOC113812146(dist=9875)	n/a
indel2902	NW_020869728.1	681969	3	G	GC	0.0967742	0.159537	1	intergenic	LOC113812171(dist=22067),LOC113812172(dist=23613)	n/a
indel2903	NW_020869728.1	681983	3	TG	T	0.129032	0.199506	-1	intergenic	LOC113812171(dist=22082),LOC113812172(dist=23598)	n/a
indel2904	NW_020869729.1	68156	4	CG	C	0.0860215	0.144882	-1	intergenic	NONE(dist=NONE),LOC113812174(dist=65335)	n/a
indel2906	NW_020869733.1	724152	5	A	AAG	0.0967742	0.159537	2	intergenic	LOC113812191(dist=2544),LOC113812192(dist=9222)	n/a
indel2907	NW_020869733.1	813296	5	A	AT	0.0860215	0.144882	1	intronic	LOC113812183	n/a
indel2909	NW_020869733.1	819081	5	A	AACTTTT	0.0752688	0.129518	6	intronic	LOC113812183	n/a
indel2910	NW_020869733.1	819086	5	G	GCGTTTGCAACATCA	0.0752688	0.129518	14	intronic	LOC113812183	n/a
indel2914	NW_020869734.1	189885	1	TC	T	0.182796	0.254134	-1	intergenic	LOC113812201(dist=5142),LOC113812202(dist=7170)	n/a
indel2915	NW_020869735.1	76096	2	CTTTT	C	0.11828	0.186827	-4	intronic	LOC113812219	n/a
indel2916	NW_020869736.1	58720	3	GC	G	0.0752688	0.129518	-1	intergenic	NONE(dist=NONE),LOC113812250(dist=1080)	n/a
indel2918	NW_020869736.1	58731	3	GC	G	0.172043	0.244308	-1	intergenic	NONE(dist=NONE),LOC113812250(dist=1069)	n/a
indel2921	NW_020869736.1	559179	3	A	AG	0.107527	0.173511	1	intergenic	LOC113812257(dist=79044),LOC113812249(dist=20738)	n/a
indel2922	NW_020869736.1	559183	3	A	AG	0.107527	0.173511	1	intergenic	LOC113812257(dist=79048),LOC113812249(dist=20734)	n/a
indel2923	NW_020869737.1	161783	4	G	GA	0.204301	0.272271	1	intergenic	LOC113812259(dist=38657),NONE(dist=NONE)	n/a
indel2924	NW_020869737.1	202685	4	GT	G	0.150538	0.223048	-1	intergenic	LOC113812259(dist=79560),NONE(dist=NONE)	n/a
indel2928	NW_020869738.1	211072	5	T	TA	0.193548	0.263448	1	intronic	LOC113812264	n/a
indel2932	NW_020869739.1	131544	1	AC	A	0.129032	0.199506	-1	intronic	LOC113812270	n/a
indel2935	NW_020869741.1	978159	2	AT	A	0.0752688	0.129518	-1	exonic	LOC113812294	frameshift deletion
indel2940	NW_020869744.1	573896	3	T	TA	0.107527	0.173511	1	intergenic	LOC113812317(dist=59382),NONE(dist=NONE)	n/a
indel2944	NW_020869747.1	147104	4	A	AT	0.483871	0.37474	1	intergenic	NONE(dist=NONE),NONE(dist=NONE)	n/a
indel2945	NW_020869750.1	228786	5	GT	G	0.0752688	0.129518	-1	intergenic	LOC113812341(dist=11738),LOC113812342(dist=68681)	n/a
indel2955	NW_020869760.1	562649	1	CA	C	0.107527	0.173511	-1	intergenic	LOC113812423(dist=7323),LOC113812415(dist=66905)	n/a
indel2957	NW_020869760.1	661232	1	TG	T	0.193548	0.263448	-1	intergenic	LOC113812415(dist=12101),LOC113812424(dist=20541)	n/a
indel2967	NW_020869769.1	127712	2	AG	A	0.172043	0.244308	-1	intergenic	LOC113812477(dist=58512),LOC113812479(dist=70279)	n/a
indel2971	NW_020869769.1	175013	2	C	CG	0.0967742	0.159537	1	intergenic	LOC113812477(dist=105812),LOC113812479(dist=22979)	n/a
indel2977	NW_020869773.1	226928	3	TG	T	0.11828	0.186827	-1	intergenic	LOC113812532(dist=61155),LOC113812524(dist=17669)	n/a
indel2978	NW_020869773.1	267354	3	AT	A	0.0967742	0.159537	-1	intergenic	LOC113812524(dist=17765),LOC113812536(dist=1279)	n/a
indel2979	NW_020869773.1	267366	3	AC	A	0.0967742	0.159537	-1	intergenic	LOC113812524(dist=17777),LOC113812536(dist=1267)	n/a
indel2980	NW_020869773.1	267370	3	G	GAC	0.0967742	0.159537	2	intergenic	LOC113812524(dist=17780),LOC113812536(dist=1264)	n/a
indel2981	NW_020869773.1	312518	3	TA	T	0.247312	0.302995	-1	intergenic	LOC113812538(dist=7708),LOC113812525(dist=37267)	n/a
indel2982	NW_020869775.1	121418	4	TA	T	0.11828	0.186827	-1	intergenic	LOC113812552(dist=55091),LOC113812547(dist=31284)	n/a
indel2983	NW_020869776.1	220970	5	G	GC	0.0752688	0.129518	1	intergenic	NONE(dist=NONE),NONE(dist=NONE)	n/a
indel2990	NW_020869783.1	881723	1	TC	T	0.247312	0.302995	-1	intergenic	LOC113812633(dist=278257),LOC113812635(dist=158085)	n/a
indel2991	NW_020869783.1	881727	1	A	AT	0.247312	0.302995	1	intergenic	LOC113812633(dist=278260),LOC113812635(dist=158082)	n/a
indel2992	NW_020869786.1	1333	2	TCTCCG	T	0.193548	0.263448	-5	intergenic	NONE(dist=NONE),LOC113812661(dist=238306)	n/a
indel2993	NW_020869786.1	1343	2	C	CA	0.193548	0.263448	1	intergenic	NONE(dist=NONE),LOC113812661(dist=238301)	n/a
indel3003	NW_020869791.1	274297	3	CT	C	0.150538	0.223048	-1	intergenic	LOC113812719(dist=51248),LOC113812707(dist=24953)	n/a
indel3004	NW_020869791.1	274309	3	G	GT	0.139785	0.211573	1	intergenic	LOC113812719(dist=51259),LOC113812707(dist=24942)	n/a
indel3009	NW_020869800.1	90789	4	CGA	C	0.354839	0.35304	-2	ncRNA_exonic	LOC113812753	n/a
indel3010	NW_020869800.1	90793	4	CCA	C	0.354839	0.35304	-2	ncRNA_exonic	LOC113812753	n/a
indel3011	NW_020869800.1	90799	4	A	AGC	0.354839	0.35304	2	ncRNA_exonic	LOC113812753	n/a
indel3012	NW_020869800.1	90804	4	GAA	G	0.354839	0.35304	-2	upstream;downstream	LOC113812754(dist=3);LOC113812753(dist=6)	n/a
indel3013	NW_020869800.1	90808	4	G	GGGAC	0.354839	0.35304	4	upstream;downstream	LOC113812754(dist=1);LOC113812753(dist=9)	n/a
indel3016	NW_020869800.1	284686	4	C	CA	0.0645161	0.113422	1	intergenic	LOC113812743(dist=21166),LOC113812759(dist=26240)	n/a
indel3028	NW_020869808.1	162818	5	T	TA	0.0967742	0.159537	1	intergenic	LOC113812829(dist=2076),LOC113812830(dist=59289)	n/a
indel3038	NW_020869811.1	387816	1	TG	T	0.0752688	0.129518	-1	intronic	LOC113812868	n/a
indel3040	NW_020869814.1	317811	2	A	AC	0.0967742	0.159537	1	intergenic	LOC113812888(dist=59199),LOC113812892(dist=203722)	n/a
indel3041	NW_020869814.1	491126	2	GT	G	0.107527	0.173511	-1	intergenic	LOC113812888(dist=232515),LOC113812892(dist=30406)	n/a
indel3042	NW_020869814.1	491133	2	A	AT	0.107527	0.173511	1	intergenic	LOC113812888(dist=232521),LOC113812892(dist=30400)	n/a
indel3043	NW_020869814.1	491136	2	TTC	T	0.107527	0.173511	-2	intergenic	LOC113812888(dist=232525),LOC113812892(dist=30395)	n/a
indel3044	NW_020869814.1	491141	2	TG	T	0.107527	0.173511	-1	intergenic	LOC113812888(dist=232530),LOC113812892(dist=30391)	n/a
indel3045	NW_020869814.1	491143	2	C	CTT	0.107527	0.173511	2	intergenic	LOC113812888(dist=232531),LOC113812892(dist=30390)	n/a
indel3049	NW_020869817.1	160174	3	A	AG	0.0752688	0.129518	1	intergenic	LOC113812903(dist=114947),NONE(dist=NONE)	n/a
indel3050	NW_020869817.1	160183	3	CG	C	0.0752688	0.129518	-1	intergenic	LOC113812903(dist=114957),NONE(dist=NONE)	n/a
indel3051	NW_020869817.1	160189	3	AC	A	0.0752688	0.129518	-1	intergenic	LOC113812903(dist=114963),NONE(dist=NONE)	n/a
indel3053	NW_020869818.1	25445	4	T	TGGCC	0.311828	0.337084	4	exonic	LOC113812911	frameshift insertion
indel3063	NW_020869823.1	503670	5	C	CT	0.139785	0.211573	1	intronic	LOC113812980	n/a
indel3071	NW_020869832.1	330626	1	CGCCT	C	0.0645161	0.113422	-4	intergenic	LOC113813064(dist=154193),LOC113813061(dist=116017)	n/a
indel3076	NW_020869834.1	105969	2	G	GA	0.139785	0.211573	1	upstream	LOC113813075(dist=182)	n/a
indel3077	NW_020869835.1	81361	3	CT	C	0.182796	0.254134	-1	intergenic	LOC113813084(dist=2678),LOC113813080(dist=45202)	n/a
indel3078	NW_020869835.1	81373	3	A	AC	0.150538	0.223048	1	intergenic	LOC113813084(dist=2689),LOC113813080(dist=45191)	n/a
indel3081	NW_020869838.1	489408	4	GTA	G	0.344086	0.349509	-2	intergenic	LOC113813104(dist=122403),NONE(dist=NONE)	n/a
indel3082	NW_020869838.1	489422	4	A	AT	0.344086	0.349509	1	intergenic	LOC113813104(dist=122416),NONE(dist=NONE)	n/a
indel3083	NW_020869838.1	489431	4	TC	T	0.344086	0.349509	-1	intergenic	LOC113813104(dist=122426),NONE(dist=NONE)	n/a
indel3084	NW_020869839.1	127746	5	A	AT	0.27957	0.321689	1	intronic	LOC113813105	n/a
indel3089	NW_020869844.1	237656	1	A	AG	0.225806	0.288513	1	intergenic	LOC113813145(dist=197288),LOC113813150(dist=159257)	n/a
indel3090	NW_020869844.1	409842	1	CT	C	0.258065	0.309615	-1	exonic	LOC113813146	frameshift deletion
indel3092	NW_020869846.1	238193	2	C	CGAT	0.274194	0.318812	3	intergenic	LOC113813177(dist=93203),LOC113813178(dist=13708)	n/a
indel3093	NW_020869847.1	373301	3	T	TTTTC	0.0967742	0.159537	4	intergenic	LOC113813183(dist=117410),LOC113813184(dist=191205)	n/a
indel3095	NW_020869847.1	501791	3	AC	A	0.247312	0.302995	-1	intergenic	LOC113813183(dist=245901),LOC113813184(dist=62714)	n/a
indel3101	NW_020869852.1	496697	4	C	CG	0.0860215	0.144882	1	intergenic	LOC113813231(dist=207911),LOC113813232(dist=70415)	n/a
indel3104	NW_020869852.1	600207	4	TCC	T	0.112903	0.180249	-2	exonic	LOC113813223	frameshift deletion
indel3106	NW_020869853.1	49461	5	AATG	A	0.107527	0.173511	-3	intergenic	NONE(dist=NONE),LOC113813238(dist=17271)	n/a
indel3107	NW_020869853.1	61421	5	GA	G	0.107527	0.173511	-1	intergenic	NONE(dist=NONE),LOC113813238(dist=5313)	n/a
indel3114	NW_020869858.1	797759	1	C	CAA	0.0860215	0.144882	2	intergenic	LOC113813272(dist=15264),LOC113813273(dist=50162)	n/a
indel3115	NW_020869858.1	871106	1	T	TCTC	0.236559	0.295966	3	intronic	LOC113813273	n/a
indel3121	NW_020869858.1	1863579	1	C	CAGG	0.11828	0.186827	3	intergenic	LOC113813281(dist=66941),LOC113813322(dist=1377)	n/a
indel3124	NW_020869859.1	175072	2	ACT	A	0.0752688	0.129518	-2	intergenic	LOC113813330(dist=16194),NONE(dist=NONE)	n/a
indel3132	NW_020869860.1	1375031	3	G	GT	0.0645161	0.113422	1	intergenic	LOC113813334(dist=124341),NONE(dist=NONE)	n/a
indel3136	NW_020869864.1	145127	4	CG	C	0.11828	0.186827	-1	upstream	LOC113813368(dist=289)	n/a
indel3139	NW_020869865.1	218165	5	T	TG	0.483871	0.37474	1	ncRNA_exonic	LOC113813374	n/a
indel3140	NW_020869865.1	218167	5	T	TG	0.11828	0.186827	1	ncRNA_exonic	LOC113813374	n/a
indel3143	NW_020869867.1	372231	1	ATTC	A	0.0645161	0.113422	-3	intergenic	LOC113813378(dist=61169),LOC113813376(dist=210901)	n/a
indel3145	NW_020869867.1	577945	1	G	GA	0.0860215	0.144882	1	intergenic	LOC113813378(dist=266882),LOC113813376(dist=5190)	n/a
indel3159	NW_020869878.1	545163	2	G	GT	0.129032	0.199506	1	intergenic	LOC113813464(dist=205739),LOC113813465(dist=27001)	n/a
indel3164	NW_020869879.1	302812	3	CG	C	0.0752688	0.129518	-1	intergenic	LOC113813475(dist=162671),LOC113813481(dist=111294)	n/a
indel3166	NW_020869881.1	507480	4	C	CG	0.0967742	0.159537	1	intronic	LOC113813485	n/a
indel3168	NW_020869882.1	55506	5	A	AC	0.365591	0.356281	1	intergenic	NONE(dist=NONE),LOC113813491(dist=27757)	n/a
indel3169	NW_020869882.1	55517	5	G	GC	0.397849	0.364347	1	intergenic	NONE(dist=NONE),LOC113813491(dist=27746)	n/a
indel3170	NW_020869882.1	55546	5	T	TC	0.387097	0.361928	1	intergenic	NONE(dist=NONE),LOC113813491(dist=27717)	n/a
indel3171	NW_020869882.1	173506	5	T	TA	0.0752688	0.129518	1	UTR3	LOC113813495(XM_027365484.1#NW_020869882.1#173253:c.*476_*477insT,XM_027365485.1#NW_020869882.1#173253:c.*476_*477insT)	n/a
indel3172	NW_020869882.1	174939	5	AGCC	A	0.107527	0.173511	-3	intronic	LOC113813495	n/a
indel3173	NW_020869884.1	69362	1	G	GC	0.0860215	0.144882	1	intergenic	NONE(dist=NONE),LOC113813507(dist=101553)	n/a
indel3174	NW_020869885.1	425353	2	CT	C	0.0645161	0.113422	-1	intergenic	LOC113813510(dist=37049),LOC113813517(dist=15309)	n/a
indel3175	NW_020869885.1	425386	2	GT	G	0.172043	0.244308	-1	intergenic	LOC113813510(dist=37082),LOC113813517(dist=15276)	n/a
indel3176	NW_020869885.1	444681	2	C	CAA	0.0860215	0.144882	2	upstream	LOC113813516(dist=995)	n/a
indel3183	NW_020869886.1	559391	3	G	GGGA	0.107527	0.173511	3	intronic	LOC113813526	n/a
indel3187	NW_020869889.1	25463	4	A	ACCTATGGTC	0.0752688	0.129518	9	intergenic	LOC113813546(dist=8721),LOC113813548(dist=8826)	n/a
indel3189	NW_020869890.1	261623	5	T	TG	0.123656	0.193244	1	intergenic	NONE(dist=NONE),NONE(dist=NONE)	n/a
indel3190	NW_020869890.1	412033	5	C	CG	0.365591	0.356281	1	intergenic	NONE(dist=NONE),NONE(dist=NONE)	n/a
indel3191	NW_020869890.1	412036	5	ACTCC	A	0.365591	0.356281	-4	intergenic	NONE(dist=NONE),NONE(dist=NONE)	n/a
indel3192	NW_020869890.1	412045	5	TC	T	0.365591	0.356281	-1	intergenic	NONE(dist=NONE),NONE(dist=NONE)	n/a
indel3193	NW_020869890.1	412049	5	TC	T	0.365591	0.356281	-1	intergenic	NONE(dist=NONE),NONE(dist=NONE)	n/a
indel3194	NW_020869890.1	412065	5	A	AT	0.365591	0.356281	1	intergenic	NONE(dist=NONE),NONE(dist=NONE)	n/a
indel3195	NW_020869890.1	412070	5	C	CA	0.365591	0.356281	1	intergenic	NONE(dist=NONE),NONE(dist=NONE)	n/a
indel3208	NW_020869897.1	51395	1	GA	G	0.139785	0.211573	-1	intergenic	LOC113813669(dist=12901),LOC113813651(dist=8105)	n/a
indel3210	NW_020869897.1	217544	1	CT	C	0.204301	0.272271	-1	exonic	LOC113813657	unknown
indel3211	NW_020869897.1	217559	1	A	AG	0.193548	0.263448	1	exonic	LOC113813657	unknown
indel3212	NW_020869897.1	220571	1	T	TCTG	0.16129	0.233952	3	intronic	LOC113813671	n/a
indel3213	NW_020869897.1	220575	1	T	TCAC	0.150538	0.223048	3	intronic	LOC113813671	n/a
indel3219	NW_020869899.1	135515	2	CGGGGCT	C	0.322581	0.341541	-6	intronic	LOC113813700	n/a
indel3220	NW_020869899.1	135524	2	AC	A	0.322581	0.341541	-1	intronic	LOC113813700	n/a
indel3221	NW_020869899.1	418782	2	GCCA	G	0.0752688	0.129518	-3	intergenic	LOC113813702(dist=13420),LOC113813698(dist=15407)	n/a
indel3224	NW_020869899.1	422283	2	A	AT	0.494624	0.374971	1	intergenic	LOC113813702(dist=16920),LOC113813698(dist=11909)	n/a
indel3229	NW_020869902.1	28640	3	A	ACT	0.387097	0.361928	2	intergenic	NONE(dist=NONE),NONE(dist=NONE)	n/a
indel3231	NW_020869904.1	405096	4	T	TCCACA	0.0860215	0.144882	5	intronic	LOC113813741	n/a
indel3232	NW_020869904.1	405103	4	GCAGA	G	0.0860215	0.144882	-4	intronic	LOC113813741	n/a
indel3233	NW_020869904.1	593157	4	T	TTTC	0.139785	0.211573	3	intergenic	LOC113813741(dist=113598),LOC113813730(dist=157848)	n/a
indel3236	NW_020869908.1	358535	5	T	TGTA	0.0645161	0.113422	3	exonic	LOC113813754	nonframeshift insertion
indel3237	NW_020869908.1	358539	5	G	GA	0.0645161	0.113422	1	exonic	LOC113813754	frameshift insertion
indel3238	NW_020869908.1	358541	5	AATCG	A	0.0645161	0.113422	-4	exonic	LOC113813754	frameshift deletion
indel3241	NW_020869914.1	174727	1	AG	A	0.387097	0.361928	-1	intronic	LOC113813818	n/a
indel3242	NW_020869914.1	178334	1	C	CG	0.0967742	0.159537	1	intronic	LOC113813818	n/a
indel3243	NW_020869915.1	478862	2	CG	C	0.0645161	0.113422	-1	intergenic	LOC113813823(dist=156869),NONE(dist=NONE)	n/a
indel3245	NW_020869918.1	294759	3	C	CCT	0.0752688	0.129518	2	intergenic	NONE(dist=NONE),LOC113813865(dist=34004)	n/a
indel3251	NW_020869928.1	59929	4	TA	T	0.16129	0.233952	-1	intergenic	NONE(dist=NONE),NONE(dist=NONE)	n/a
indel3261	NW_020869935.1	710053	5	G	GC	0.107527	0.173511	1	intergenic	LOC113813958(dist=28464),NONE(dist=NONE)	n/a
indel3268	NW_020869942.1	149639	1	G	GCCGAGACGCGA	0.333333	0.345679	11	intergenic	LOC113814048(dist=91806),LOC113814045(dist=2705)	n/a
indel3271	NW_020869942.1	272595	1	GAA	G	0.11828	0.186827	-2	intronic	LOC113814045	n/a
indel3275	NW_020869942.1	272714	1	GA	G	0.139785	0.211573	-1	intronic	LOC113814045	n/a
indel3278	NW_020869948.1	427473	2	G	GA	0.236559	0.295966	1	intergenic	LOC113814082(dist=11990),NONE(dist=NONE)	n/a
indel3279	NW_020869949.1	206642	3	C	CG	0.451613	0.372648	1	intronic	LOC113814084	n/a
indel3280	NW_020869951.1	252887	4	T	TA	0.0752688	0.129518	1	intergenic	Trnaq-cug_24(dist=193574),LOC113814090(dist=211940)	n/a
indel3281	NW_020869951.1	308819	4	CA	C	0.0645161	0.113422	-1	intergenic	Trnaq-cug_24(dist=249507),LOC113814090(dist=156007)	n/a
indel3286	NW_020869954.1	162593	5	G	GA	0.107527	0.173511	1	intronic	LOC113814159	n/a
indel3288	NW_020869955.1	63372	1	G	GC	0.258065	0.309615	1	intergenic	Trnas-uga_13(dist=47612),Trnas-uga_14(dist=150596)	n/a
indel3289	NW_020869955.1	63377	1	C	CA	0.258065	0.309615	1	intergenic	Trnas-uga_13(dist=47617),Trnas-uga_14(dist=150591)	n/a
indel3292	NW_020869955.1	224705	1	GA	G	0.494624	0.374971	-1	intergenic	Trnas-uga_15(dist=9877),LOC113814163(dist=126990)	n/a
indel3297	NW_020869956.1	372661	2	AC	A	0.107527	0.173511	-1	intergenic	LOC113814174(dist=59844),LOC113814184(dist=197977)	n/a
indel3298	NW_020869956.1	372690	2	A	AC	0.134409	0.205615	1	intergenic	LOC113814174(dist=59872),LOC113814184(dist=197949)	n/a
indel3299	NW_020869956.1	372713	2	CCG	C	0.16129	0.233952	-2	intergenic	LOC113814174(dist=59896),LOC113814184(dist=197924)	n/a
indel3300	NW_020869956.1	372755	2	G	GC	0.173913	0.246054	1	intergenic	LOC113814174(dist=59937),LOC113814184(dist=197884)	n/a
indel3301	NW_020869956.1	515106	2	CG	C	0.0967742	0.159537	-1	intergenic	LOC113814174(dist=202289),LOC113814184(dist=55532)	n/a
indel3302	NW_020869956.1	515110	2	GAGA	G	0.0967742	0.159537	-3	intergenic	LOC113814174(dist=202293),LOC113814184(dist=55526)	n/a
indel3303	NW_020869956.1	515118	2	G	GGA	0.0967742	0.159537	2	intergenic	LOC113814174(dist=202300),LOC113814184(dist=55521)	n/a
indel3304	NW_020869956.1	515120	2	C	CGA	0.0967742	0.159537	2	intergenic	LOC113814174(dist=202302),LOC113814184(dist=55519)	n/a
indel3305	NW_020869956.1	618203	2	TC	T	0.494624	0.374971	-1	intergenic	LOC113814176(dist=15194),NONE(dist=NONE)	n/a
indel3306	NW_020869958.1	102310	3	A	AG	0.0752688	0.129518	1	intergenic	NONE(dist=NONE),NONE(dist=NONE)	n/a
indel3307	NW_020869959.1	10739	4	A	AGAT	0.0752688	0.129518	3	exonic	LOC113814196	nonframeshift insertion
indel3308	NW_020869959.1	389755	4	AC	A	0.0645161	0.113422	-1	intronic	LOC113814204	n/a
indel3309	NW_020869959.1	715311	4	CCT	C	0.107527	0.173511	-2	intergenic	LOC113814209(dist=64622),LOC113814210(dist=216537)	n/a
indel3324	NW_020869964.1	33627	5	TG	T	0.0860215	0.144882	-1	intergenic	LOC113814228(dist=28948),LOC113814229(dist=157834)	n/a
indel3325	NW_020869964.1	62109	5	G	GT	0.0967742	0.159537	1	intergenic	LOC113814228(dist=57429),LOC113814229(dist=129353)	n/a
indel3326	NW_020869964.1	221338	5	A	AG	0.0860215	0.144882	1	intergenic	LOC113814229(dist=29280),LOC113814232(dist=99741)	n/a
indel3327	NW_020869964.1	424616	5	A	AT	0.387097	0.361928	1	intergenic	LOC113814234(dist=50235),LOC113814235(dist=35007)	n/a
indel3341	NW_020869964.1	868200	5	A	AC	0.0645161	0.113422	1	intergenic	LOC113814233(dist=11699),NONE(dist=NONE)	n/a
indel3345	NW_020869964.1	1034070	5	TG	T	0.0645161	0.113422	-1	intergenic	LOC113814233(dist=177570),NONE(dist=NONE)	n/a
indel3360	NW_020869969.1	224220	1	G	GC	0.0860215	0.144882	1	exonic	LOC113814256	frameshift insertion
indel3363	NW_020869974.1	130071	2	G	GC	0.258065	0.309615	1	intronic	LOC113814286	n/a
indel3364	NW_020869974.1	167815	2	AG	A	0.0645161	0.113422	-1	intergenic	LOC113814286(dist=15526),LOC113814287(dist=8071)	n/a
indel3365	NW_020869974.1	174175	2	G	GT	0.0752688	0.129518	1	intergenic	LOC113814286(dist=21885),LOC113814287(dist=1712)	n/a
indel3369	NW_020869974.1	342937	2	TCA	T	0.0860215	0.144882	-2	intergenic	LOC113814291(dist=3383),LOC113814285(dist=16057)	n/a
indel3372	NW_020869975.1	618534	3	CTT	C	0.0698925	0.121562	-2	intergenic	LOC113814304(dist=33061),LOC113814319(dist=10506)	n/a
indel3378	NW_020869979.1	75003	4	A	AG	0.0645161	0.113422	1	intergenic	LOC113814351(dist=28219),LOC113814352(dist=1690)	n/a
indel3384	NW_020869981.1	594046	5	T	TC	0.150538	0.223048	1	exonic	LOC113814375	frameshift insertion
indel3385	NW_020869981.1	594047	5	C	CG	0.0645161	0.113422	1	exonic	LOC113814375	frameshift insertion
indel3386	NW_020869981.1	594057	5	CG	C	0.107527	0.173511	-1	exonic	LOC113814375	frameshift deletion
indel3388	NW_020869987.1	200446	1	GGGGA	G	0.0645161	0.113422	-4	intronic	LOC113814477	n/a
indel3389	NW_020869987.1	231234	1	CT	C	0.11828	0.186827	-1	intronic	LOC113814477	n/a
indel3390	NW_020869988.1	271215	2	G	GC	0.11828	0.186827	1	intergenic	LOC113814494(dist=12310),LOC113814495(dist=2132)	n/a
indel3391	NW_020869988.1	271219	2	CCG	C	0.11828	0.186827	-2	intergenic	LOC113814494(dist=12315),LOC113814495(dist=2126)	n/a
indel3392	NW_020869988.1	271225	2	G	GC	0.11828	0.186827	1	intergenic	LOC113814494(dist=12320),LOC113814495(dist=2122)	n/a
indel3393	NW_020869988.1	271238	2	GGC	G	0.11828	0.186827	-2	intergenic	LOC113814494(dist=12334),LOC113814495(dist=2107)	n/a
indel3394	NW_020869988.1	271246	2	GACGCC	G	0.11828	0.186827	-5	intergenic	LOC113814494(dist=12342),LOC113814495(dist=2096)	n/a
indel3395	NW_020869988.1	271255	2	GCCC	G	0.11828	0.186827	-3	intergenic	LOC113814494(dist=12351),LOC113814495(dist=2089)	n/a
indel3405	NW_020870002.1	71850	3	C	CA	0.0967742	0.159537	1	intergenic	NONE(dist=NONE),NONE(dist=NONE)	n/a
indel3411	NW_020870007.1	861294	4	CTCGCTTCT	C	0.0860215	0.144882	-8	intronic	LOC113814610	n/a
indel3414	NW_020870007.1	936266	4	A	AT	0.182796	0.254134	1	intergenic	LOC113814610(dist=55081),NONE(dist=NONE)	n/a
indel3417	NW_020870010.1	449283	5	G	GGT	0.16129	0.233952	2	intergenic	LOC113814659(dist=11298),LOC113814660(dist=7187)	n/a
indel3423	NW_020870011.1	34095	1	GT	G	0.0645161	0.113422	-1	intronic	LOC113814666	n/a
indel3425	NW_020870011.1	163903	1	G	GA	0.0645161	0.113422	1	intergenic	LOC113814668(dist=56166),LOC113814665(dist=3770)	n/a
indel3432	NW_020870016.1	104662	2	G	GC	0.230769	0.292006	1	intergenic	LOC113814711(dist=11191),LOC113814712(dist=7758)	n/a
indel3433	NW_020870016.1	104671	2	T	TG	0.247312	0.302995	1	intergenic	LOC113814711(dist=11200),LOC113814712(dist=7749)	n/a
indel3439	NW_020870016.1	762133	2	G	GTCGA	0.0645161	0.113422	4	intergenic	LOC113814721(dist=53574),LOC113814706(dist=2488)	n/a
indel3440	NW_020870019.1	63787	3	AG	A	0.150538	0.223048	-1	intergenic	LOC113814737(dist=11503),LOC113814738(dist=9312)	n/a
indel3441	NW_020870019.1	63790	3	GT	G	0.150538	0.223048	-1	intergenic	LOC113814737(dist=11506),LOC113814738(dist=9309)	n/a
indel3442	NW_020870019.1	63801	3	AC	A	0.172043	0.244308	-1	intergenic	LOC113814737(dist=11517),LOC113814738(dist=9298)	n/a
indel3443	NW_020870019.1	63813	3	C	CA	0.215054	0.280621	1	intergenic	LOC113814737(dist=11528),LOC113814738(dist=9287)	n/a
indel3444	NW_020870019.1	63820	3	A	AT	0.215054	0.280621	1	intergenic	LOC113814737(dist=11535),LOC113814738(dist=9280)	n/a
indel3446	NW_020870019.1	824274	3	C	CGTTTCGCATG	0.129032	0.199506	10	intergenic	LOC113814747(dist=13080),LOC113814748(dist=89333)	n/a
indel3450	NW_020870019.1	1221530	3	T	TC	0.139785	0.211573	1	intergenic	LOC113814761(dist=140548),LOC113814751(dist=54659)	n/a
indel3452	NW_020870020.1	178798	4	G	GA	0.268817	0.315842	1	intergenic	LOC113814768(dist=25783),NONE(dist=NONE)	n/a
indel3454	NW_020870023.1	504293	5	T	TCACGA	0.0752688	0.129518	5	intronic	LOC113814785	n/a
indel3456	NW_020870023.1	865330	5	A	AT	0.0645161	0.113422	1	intergenic	LOC113814788(dist=140326),LOC113814780(dist=186032)	n/a
indel3457	NW_020870023.1	865332	5	AG	A	0.0645161	0.113422	-1	intergenic	LOC113814788(dist=140329),LOC113814780(dist=186029)	n/a
indel3458	NW_020870024.1	190196	1	G	GCCT	0.215054	0.280621	3	intergenic	NONE(dist=NONE),NONE(dist=NONE)	n/a
indel3459	NW_020870024.1	193693	1	AATCT	A	0.0645161	0.113422	-4	intergenic	NONE(dist=NONE),NONE(dist=NONE)	n/a
indel3460	NW_020870025.1	98392	2	CA	C	0.11828	0.186827	-1	intergenic	LOC113814792(dist=43807),LOC113814790(dist=22791)	n/a
indel3461	NW_020870025.1	98416	2	T	TC	0.11828	0.186827	1	intergenic	LOC113814792(dist=43830),LOC113814790(dist=22768)	n/a
indel3464	NW_020870025.1	233174	2	GA	G	0.311828	0.337084	-1	intergenic	LOC113814795(dist=53474),NONE(dist=NONE)	n/a
indel3465	NW_020870026.1	384124	3	ACG	A	0.0645161	0.113422	-2	intergenic	LOC113814840(dist=308443),Trnap-ugg_15(dist=75243)	n/a
indel3467	NW_020870026.1	657341	3	A	AG	0.107527	0.173511	1	upstream	LOC113814803(dist=66)	n/a
indel3468	NW_020870026.1	657619	3	CA	C	0.145161	0.217382	-1	UTR5	LOC113814803(XM_027366855.1#NW_020870026.1#657406:c.-336del-)	n/a
indel3470	NW_020870026.1	1909402	3	A	AG	0.344086	0.349509	1	exonic	LOC113814859	frameshift insertion
indel3474	NW_020870026.1	2236998	3	T	TG	0.0752688	0.129518	1	intronic	LOC113814836	n/a
indel3475	NW_020870026.1	2237005	3	G	GT	0.0645161	0.113422	1	intronic	LOC113814836	n/a
indel3478	NW_020870026.1	2267726	3	TG	T	0.304348	0.33379	-1	intergenic	LOC113814836(dist=28918),LOC113814796(dist=169428)	n/a
indel3479	NW_020870026.1	2267773	3	CGCACCT	C	0.478261	0.374527	-6	intergenic	LOC113814836(dist=28965),LOC113814796(dist=169376)	n/a
indel3485	NW_020870028.1	97483	4	C	CG	0.304348	0.33379	1	intergenic	NONE(dist=NONE),LOC113814888(dist=114804)	n/a
indel3486	NW_020870028.1	97508	4	GT	G	0.304348	0.33379	-1	intergenic	NONE(dist=NONE),LOC113814888(dist=114778)	n/a
indel3494	NW_020870031.1	76737	5	AG	A	0.0752688	0.129518	-1	intergenic	NONE(dist=NONE),NONE(dist=NONE)	n/a
indel3495	NW_020870031.1	76757	5	GGGC	G	0.0860215	0.144882	-3	intergenic	NONE(dist=NONE),NONE(dist=NONE)	n/a
indel3497	NW_020870032.1	299595	1	TC	T	0.129032	0.199506	-1	intergenic	LOC113814950(dist=59320),LOC113814943(dist=2784)	n/a
indel3503	NW_020870037.1	388382	2	T	TG	0.301075	0.332297	1	intergenic	LOC113814969(dist=47164),Trnam-cau_34(dist=43001)	n/a
indel3510	NW_020870047.1	258529	3	T	TAA	0.11828	0.186827	2	intergenic	NONE(dist=NONE),LOC113815005(dist=115243)	n/a
indel3511	NW_020870047.1	340801	3	A	AT	0.27957	0.321689	1	intergenic	NONE(dist=NONE),LOC113815005(dist=32971)	n/a
indel3512	NW_020870048.1	517130	4	GT	G	0.11828	0.186827	-1	intergenic	LOC113815010(dist=249385),LOC113815012(dist=129404)	n/a
indel3513	NW_020870048.1	1423752	4	G	GT	0.0752688	0.129518	1	intergenic	LOC113815022(dist=39579),LOC113815023(dist=76020)	n/a
indel3516	NW_020870048.1	1423824	4	G	GT	0.150538	0.223048	1	intergenic	LOC113815022(dist=39651),LOC113815023(dist=75948)	n/a
indel3519	NW_020870053.1	264015	5	TA	T	0.150538	0.223048	-1	intergenic	LOC113815055(dist=62581),LOC113815056(dist=2722)	n/a
indel3520	NW_020870053.1	264039	5	TAC	T	0.215054	0.280621	-2	intergenic	LOC113815055(dist=62605),LOC113815056(dist=2697)	n/a
indel3521	NW_020870053.1	264048	5	G	GA	0.204301	0.272271	1	intergenic	LOC113815055(dist=62613),LOC113815056(dist=2690)	n/a
indel3531	NW_020870054.1	435061	1	GC	G	0.0645161	0.113422	-1	intergenic	LOC113815065(dist=97804),LOC113815059(dist=189331)	n/a
indel3532	NW_020870054.1	492847	1	C	CT	0.0860215	0.144882	1	intergenic	LOC113815065(dist=155589),LOC113815059(dist=131546)	n/a
indel3543	NW_020870056.1	75350	2	A	ACT	0.0652174	0.114494	2	intergenic	NONE(dist=NONE),LOC113815096(dist=32685)	n/a
indel3546	NW_020870059.1	451869	3	T	TG	0.172043	0.244308	1	intronic	LOC113815110	n/a
indel3547	NW_020870059.1	456707	3	TA	T	0.0752688	0.129518	-1	intronic	LOC113815110	n/a
indel3551	NW_020870061.1	49193	4	CGG	C	0.0752688	0.129518	-2	intergenic	NONE(dist=NONE),LOC113815114(dist=147823)	n/a
indel3552	NW_020870061.1	49200	4	C	CTG	0.0752688	0.129518	2	intergenic	NONE(dist=NONE),LOC113815114(dist=147818)	n/a
indel3553	NW_020870061.1	49211	4	GA	G	0.0752688	0.129518	-1	intergenic	NONE(dist=NONE),LOC113815114(dist=147806)	n/a
indel3556	NW_020870062.1	275540	5	GT	G	0.182796	0.254134	-1	intergenic	LOC113815189(dist=22206),LOC113815201(dist=56258)	n/a
indel3565	NW_020870065.1	156606	1	TC	T	0.11828	0.186827	-1	intronic	LOC113815223	n/a
indel3566	NW_020870065.1	156610	1	GC	G	0.11828	0.186827	-1	intronic	LOC113815223	n/a
indel3567	NW_020870065.1	156631	1	A	AG	0.107527	0.173511	1	intronic	LOC113815223	n/a
indel3572	NW_020870067.1	304390	2	T	TAGC	0.0752688	0.129518	3	intergenic	LOC113815231(dist=2877),LOC113815232(dist=6039)	n/a
indel3574	NW_020870070.1	127580	3	C	CCTT	0.0967742	0.159537	3	intergenic	NONE(dist=NONE),LOC113815263(dist=29826)	n/a
indel3575	NW_020870070.1	320046	3	GC	G	0.139785	0.211573	-1	intergenic	LOC113815256(dist=1829),LOC113815260(dist=24572)	n/a
indel3576	NW_020870070.1	480659	3	AG	A	0.0752688	0.129518	-1	intergenic	LOC113815257(dist=75129),LOC113815265(dist=15464)	n/a
indel3579	NW_020870071.1	305211	4	TG	T	0.451613	0.372648	-1	intergenic	LOC113815268(dist=63302),NONE(dist=NONE)	n/a
indel3580	NW_020870072.1	105350	5	T	TA	0.0645161	0.113422	1	intergenic	NONE(dist=NONE),LOC113815269(dist=98200)	n/a
indel3584	NW_020870077.1	322532	1	C	CGA	0.0752688	0.129518	2	intronic	LOC113815329	n/a
indel3585	NW_020870077.1	437220	1	CTT	C	0.193548	0.263448	-2	intergenic	LOC113815329(dist=96258),LOC113815322(dist=110281)	n/a
indel3593	NW_020870079.1	8139	2	G	GC	0.16129	0.233952	1	intergenic	NONE(dist=NONE),LOC113815334(dist=69344)	n/a
indel3594	NW_020870080.1	334955	3	T	TG	0.16129	0.233952	1	intergenic	LOC113815349(dist=45770),NONE(dist=NONE)	n/a
indel3595	NW_020870080.1	334989	3	CG	C	0.150538	0.223048	-1	intergenic	LOC113815349(dist=45805),NONE(dist=NONE)	n/a
indel3597	NW_020870081.1	117667	4	AC	A	0.107527	0.173511	-1	intergenic	LOC113815356(dist=72623),LOC113815355(dist=331686)	n/a
indel3598	NW_020870081.1	125266	4	A	AC	0.0752688	0.129518	1	intergenic	LOC113815356(dist=80221),LOC113815355(dist=324088)	n/a
indel3599	NW_020870081.1	382550	4	C	CAA	0.44086	0.371478	2	intergenic	LOC113815356(dist=337505),LOC113815355(dist=66804)	n/a
indel3600	NW_020870081.1	382561	4	GAA	G	0.462366	0.37358	-2	intergenic	LOC113815356(dist=337517),LOC113815355(dist=66791)	n/a
indel3601	NW_020870081.1	382728	4	AAT	A	0.296703	0.330254	-2	intergenic	LOC113815356(dist=337684),LOC113815355(dist=66624)	n/a
indel3603	NW_020870081.1	595314	4	T	TA	0.123656	0.193244	1	intergenic	LOC113815357(dist=32732),NONE(dist=NONE)	n/a
indel3608	NW_020870088.1	363059	5	CT	C	0.193548	0.263448	-1	intronic	LOC113815494	n/a
indel3610	NW_020870088.1	363143	5	C	CT	0.0869565	0.146184	1	intronic	LOC113815494	n/a
indel3617	NW_020870088.1	797441	5	A	ACCTG	0.076087	0.130712	4	intergenic	LOC113815485(dist=132423),LOC113815486(dist=61109)	n/a
indel3623	NW_020870091.1	692182	1	ATC	A	0.0967742	0.159537	-2	intergenic	LOC113815505(dist=1831),LOC113815526(dist=94102)	n/a
indel3628	NW_020870092.1	327606	2	AT	A	0.0752688	0.129518	-1	intergenic	LOC113815534(dist=29484),LOC113815535(dist=19582)	n/a
indel3632	NW_020870095.1	420199	3	CAAAAAAA	C	0.0645161	0.113422	-7	intergenic	LOC113815573(dist=73682),NONE(dist=NONE)	n/a
indel3641	NW_020870097.1	544056	4	AGCCG	A	0.0752688	0.129518	-4	intergenic	NONE(dist=NONE),LOC113815631(dist=25209)	n/a
indel3642	NW_020870097.1	544064	4	C	CTTT	0.0752688	0.129518	3	intergenic	NONE(dist=NONE),LOC113815631(dist=25205)	n/a
indel3644	NW_020870097.1	544067	4	C	CTT	0.0752688	0.129518	2	intergenic	NONE(dist=NONE),LOC113815631(dist=25202)	n/a
indel3645	NW_020870097.1	544076	4	GC	G	0.0674157	0.117837	-1	intergenic	NONE(dist=NONE),LOC113815631(dist=25192)	n/a
indel3646	NW_020870097.1	544080	4	TGCCCTCCGC	T	0.0674157	0.117837	-9	intergenic	NONE(dist=NONE),LOC113815631(dist=25180)	n/a
indel3647	NW_020870097.1	544093	4	GCTT	G	0.0714286	0.123855	-3	intergenic	NONE(dist=NONE),LOC113815631(dist=25173)	n/a
indel3649	NW_020870097.1	953241	4	A	AAT	0.215054	0.280621	2	intergenic	LOC113815641(dist=18025),LOC113815643(dist=10987)	n/a
indel3650	NW_020870097.1	953266	4	T	TCTG	0.076087	0.130712	3	intergenic	LOC113815641(dist=18050),LOC113815643(dist=10962)	n/a
indel3660	NW_020870106.1	401988	5	GGCTCCTCGCCTGCGCCA	G	0.0860215	0.144882	-17	intergenic	LOC113815706(dist=15369),LOC113815720(dist=82277)	n/a
indel3661	NW_020870106.1	402016	5	GGT	G	0.0860215	0.144882	-2	intergenic	LOC113815706(dist=15397),LOC113815720(dist=82264)	n/a
indel3663	NW_020870106.1	713701	5	G	GT	0.0645161	0.113422	1	intergenic	LOC113815722(dist=24607),LOC113815708(dist=2810)	n/a
indel3664	NW_020870107.1	16321	1	TC	T	0.0860215	0.144882	-1	intergenic	NONE(dist=NONE),LOC113815740(dist=50078)	n/a
indel3670	NW_020870111.1	225101	2	AAAG	A	0.0752688	0.129518	-3	intergenic	LOC113815775(dist=175204),LOC113815777(dist=63965)	n/a
indel3672	NW_020870112.1	12954	3	T	TG	0.354839	0.35304	1	intronic	LOC113815783	n/a
indel3673	NW_020870112.1	194393	3	G	GC	0.0645161	0.113422	1	intergenic	LOC113815780(dist=1409),LOC113815781(dist=13626)	n/a
indel3675	NW_020870115.1	185999	4	G	GC	0.0645161	0.113422	1	intergenic	LOC113815795(dist=50257),NONE(dist=NONE)	n/a
indel3677	NW_020870116.1	71724	5	A	AG	0.0752688	0.129518	1	intergenic	LOC113815803(dist=7029),LOC113815804(dist=450002)	n/a
indel3686	NW_020870120.1	113103	1	G	GCCTA	0.0645161	0.113422	4	intergenic	LOC113815846(dist=44992),LOC113815848(dist=60494)	n/a
indel3689	NW_020870124.1	1670	2	C	CCA	0.225806	0.288513	2	intergenic	NONE(dist=NONE),LOC113815896(dist=106177)	n/a
indel3691	NW_020870124.1	57077	2	TTGTCTGTC	T	0.0645161	0.113422	-8	intergenic	NONE(dist=NONE),LOC113815896(dist=50762)	n/a
indel3693	NW_020870124.1	101374	2	G	GA	0.204301	0.272271	1	intergenic	NONE(dist=NONE),LOC113815896(dist=6473)	n/a
indel3695	NW_020870124.1	196338	2	GC	G	0.0860215	0.144882	-1	intergenic	LOC113815896(dist=88118),NONE(dist=NONE)	n/a
indel3696	NW_020870125.1	427901	3	CA	C	0.129032	0.199506	-1	intergenic	LOC113815908(dist=129006),LOC113815909(dist=104566)	n/a
indel3703	NW_020870127.1	879552	4	T	TG	0.129032	0.199506	1	intergenic	LOC113815929(dist=2431),LOC113815931(dist=17896)	n/a
indel3704	NW_020870127.1	879554	4	T	TTC	0.129032	0.199506	2	intergenic	LOC113815929(dist=2433),LOC113815931(dist=17894)	n/a
indel3705	NW_020870127.1	879564	4	AGG	A	0.129032	0.199506	-2	intergenic	LOC113815929(dist=2444),LOC113815931(dist=17882)	n/a
indel3706	NW_020870127.1	879571	4	AT	A	0.129032	0.199506	-1	intergenic	LOC113815929(dist=2451),LOC113815931(dist=17876)	n/a
indel3708	NW_020870128.1	474308	5	CT	C	0.0645161	0.113422	-1	intergenic	LOC113815963(dist=395633),LOC113815952(dist=78773)	n/a
indel3712	NW_020870130.1	429356	1	CT	C	0.0967742	0.159537	-1	intergenic	LOC113815975(dist=152093),LOC113815976(dist=86837)	n/a
indel3713	NW_020870130.1	456931	1	GT	G	0.150538	0.223048	-1	intergenic	LOC113815975(dist=179668),LOC113815976(dist=59262)	n/a
indel3720	NW_020870133.1	548622	2	CA	C	0.0967742	0.159537	-1	intronic	LOC113816022	n/a
indel3721	NW_020870133.1	548626	2	AC	A	0.0967742	0.159537	-1	intronic	LOC113816022	n/a
indel3730	NW_020870134.1	51356	3	GC	G	0.483871	0.37474	-1	intronic	LOC113816059	n/a
indel3733	NW_020870137.1	69362	4	G	GC	0.290323	0.32717	1	downstream	LOC113816097(dist=62)	n/a
indel3735	NW_020870137.1	193964	4	G	GC	0.0967742	0.159537	1	intergenic	LOC113816094(dist=73088),LOC113816095(dist=29577)	n/a
indel3745	NW_020870144.1	800723	5	CGA	C	0.225806	0.288513	-2	intergenic	LOC113816154(dist=33146),NONE(dist=NONE)	n/a
indel3749	NW_020870146.1	202615	1	A	ACGG	0.193548	0.263448	3	intergenic	LOC113816161(dist=21923),LOC113816162(dist=63204)	n/a
indel3752	NW_020870146.1	350913	1	G	GCT	0.0752688	0.129518	2	intergenic	LOC113816165(dist=29567),LOC113816166(dist=83310)	n/a
indel3759	NW_020870150.1	97168	2	CT	C	0.206522	0.274034	-1	UTR3	LOC113816194(XM_027368237.1#NW_020870150.1#95026:c.*200delA)	n/a
indel3760	NW_020870153.1	229756	3	A	AT	0.0645161	0.113422	1	intergenic	LOC113816226(dist=15395),LOC113816211(dist=21569)	n/a
indel3765	NW_020870158.1	77375	4	TA	T	0.354839	0.35304	-1	intronic	LOC113816247	n/a
indel3766	NW_020870158.1	160649	4	AAC	A	0.0752688	0.129518	-2	intronic	LOC113816249	n/a
indel3768	NW_020870158.1	325538	4	TCC	T	0.0752688	0.129518	-2	intergenic	LOC113816255(dist=72484),LOC113816256(dist=43658)	n/a
indel3776	NW_020870163.1	115616	5	GC	G	0.150538	0.223048	-1	intergenic	NONE(dist=NONE),NONE(dist=NONE)	n/a
indel3777	NW_020870163.1	115637	5	A	AG	0.150538	0.223048	1	intergenic	NONE(dist=NONE),NONE(dist=NONE)	n/a
indel3778	NW_020870164.1	6101	1	GT	G	0.204301	0.272271	-1	intergenic	NONE(dist=NONE),LOC113816272(dist=47410)	n/a
indel3779	NW_020870164.1	6116	1	AT	A	0.16129	0.233952	-1	intergenic	NONE(dist=NONE),LOC113816272(dist=47395)	n/a
indel3782	NW_020870166.1	46938	2	CGG	C	0.193548	0.263448	-2	intronic	LOC113816278	n/a
indel3785	NW_020870168.1	166750	3	GT	G	0.215054	0.280621	-1	intergenic	LOC113816290(dist=134087),LOC113816291(dist=55940)	n/a
indel3786	NW_020870168.1	166776	3	AT	A	0.204301	0.272271	-1	intergenic	LOC113816290(dist=134113),LOC113816291(dist=55914)	n/a
indel3787	NW_020870168.1	184789	3	T	TTTTCCAAGAGC	0.0967742	0.159537	11	intergenic	LOC113816290(dist=152125),LOC113816291(dist=37902)	n/a
indel3788	NW_020870168.1	184791	3	T	TCTAA	0.0967742	0.159537	4	intergenic	LOC113816290(dist=152127),LOC113816291(dist=37900)	n/a
indel3794	NW_020870173.1	619675	4	GA	G	0.107527	0.173511	-1	intergenic	LOC113816347(dist=66926),LOC113816355(dist=75872)	n/a
indel3796	NW_020870175.1	777203	5	G	GA	0.0698925	0.121562	1	intergenic	LOC113816362(dist=528580),NONE(dist=NONE)	n/a
indel3800	NW_020870176.1	37142	1	AG	A	0.247312	0.302995	-1	intergenic	LOC113816363(dist=33866),NONE(dist=NONE)	n/a
indel3811	NW_020870177.1	120506	2	G	GC	0.11828	0.186827	1	intergenic	LOC113816364(dist=70947),NONE(dist=NONE)	n/a
indel3812	NW_020870177.1	120513	2	A	AC	0.107527	0.173511	1	intergenic	LOC113816364(dist=70954),NONE(dist=NONE)	n/a
indel3817	NW_020870177.1	329180	2	GTC	G	0.231183	0.292294	-2	intergenic	LOC113816364(dist=279622),NONE(dist=NONE)	n/a
indel3822	NW_020870182.1	498931	3	CTTTCAAAAAAAAAAAAAAAAGGGGGGGGGGTTCCCAAAGCCAAAACGAAACAAGAT	C	0.107527	0.173511	-56	intronic	LOC113816394	n/a
indel3826	NW_020870183.1	323730	4	CG	C	0.0645161	0.113422	-1	intergenic	LOC113816454(dist=81128),LOC113816455(dist=84187)	n/a
indel3831	NW_020870185.1	363627	5	A	AGC	0.107527	0.173511	2	intergenic	LOC113816461(dist=340503),LOC113816463(dist=22176)	n/a
indel3836	NW_020870187.1	487891	1	C	CTT	0.139785	0.211573	2	upstream	Trnas-cga_8(dist=406)	n/a
indel3839	NW_020870189.1	283781	2	ACTCCTC	A	0.0752688	0.129518	-6	intergenic	LOC113816509(dist=128729),NONE(dist=NONE)	n/a
indel3841	NW_020870191.1	755613	3	G	GT	0.0860215	0.144882	1	intergenic	LOC113816540(dist=17043),LOC113816541(dist=2755)	n/a
indel3849	NW_020870193.1	90067	4	GC	G	0.0967742	0.159537	-1	intergenic	LOC113816550(dist=34268),LOC113816551(dist=69818)	n/a
indel3850	NW_020870193.1	90070	4	T	TGA	0.0967742	0.159537	2	intergenic	LOC113816550(dist=34270),LOC113816551(dist=69816)	n/a
indel3851	NW_020870193.1	90073	4	AGGT	A	0.0967742	0.159537	-3	intergenic	LOC113816550(dist=34274),LOC113816551(dist=69810)	n/a
indel3854	NW_020870197.1	81467	5	CT	C	0.247312	0.302995	-1	intronic	LOC113816571	n/a
indel3855	NW_020870197.1	81495	5	GCC	G	0.215054	0.280621	-2	intronic	LOC113816571	n/a
indel3856	NW_020870197.1	81500	5	A	AT	0.215054	0.280621	1	intronic	LOC113816571	n/a
indel3857	NW_020870197.1	362381	5	AGAGG	A	0.0645161	0.113422	-4	intergenic	LOC113816574(dist=126340),LOC113816575(dist=337347)	n/a
indel3864	NW_020870202.1	602144	1	TG	T	0.0645161	0.113422	-1	intergenic	LOC113816617(dist=143972),LOC113816618(dist=33822)	n/a
indel3867	NW_020870203.1	58758	2	C	CG	0.204301	0.272271	1	exonic	LOC113816629	frameshift insertion
indel3871	NW_020870203.1	712401	2	G	GGA	0.0860215	0.144882	2	intergenic	LOC113816628(dist=20668),LOC113816644(dist=10451)	n/a
indel3872	NW_020870204.1	10852	3	T	TG	0.354839	0.35304	1	intergenic	NONE(dist=NONE),LOC113816656(dist=17406)	n/a
indel3877	NW_020870204.1	504531	3	A	AC	0.0967742	0.159537	1	intergenic	LOC113816659(dist=4283),LOC113816669(dist=63732)	n/a
indel3878	NW_020870204.1	787045	3	TGCC	T	0.107527	0.173511	-3	intergenic	LOC113816647(dist=196639),LOC113816670(dist=35241)	n/a
indel3882	NW_020870208.1	43633	4	C	CG	0.11828	0.186827	1	intergenic	NONE(dist=NONE),LOC113816711(dist=25302)	n/a
indel3883	NW_020870208.1	43642	4	TC	T	0.11828	0.186827	-1	intergenic	NONE(dist=NONE),LOC113816711(dist=25292)	n/a
indel3884	NW_020870208.1	43645	4	C	CT	0.11828	0.186827	1	intergenic	NONE(dist=NONE),LOC113816711(dist=25290)	n/a
indel3887	NW_020870214.1	201701	5	T	TA	0.0752688	0.129518	1	intergenic	LOC113816766(dist=135027),LOC113816767(dist=109602)	n/a
indel3890	NW_020870215.1	349621	1	C	CG	0.0645161	0.113422	1	intergenic	LOC113816773(dist=272893),LOC113816771(dist=257554)	n/a
indel3895	NW_020870218.1	362768	2	C	CT	0.0967742	0.159537	1	intergenic	LOC113816887(dist=20911),LOC113816881(dist=50059)	n/a
indel3896	NW_020870218.1	362800	2	A	AT	0.107527	0.173511	1	intergenic	LOC113816887(dist=20943),LOC113816881(dist=50027)	n/a
indel3898	NW_020870219.1	1491996	3	GC	G	0.0879121	0.147508	-1	intergenic	LOC113816899(dist=71046),LOC113816909(dist=117729)	n/a
indel3899	NW_020870222.1	116056	4	C	CT	0.0645161	0.113422	1	intergenic	NONE(dist=NONE),LOC113816944(dist=8451)	n/a
indel3905	NW_020870222.1	403297	4	GTC	G	0.0645161	0.113422	-2	intergenic	LOC113816935(dist=178940),LOC113816937(dist=134307)	n/a
indel3907	NW_020870222.1	643055	4	GT	G	0.0645161	0.113422	-1	intergenic	LOC113816937(dist=103572),LOC113816945(dist=15564)	n/a
indel3911	NW_020870224.1	40280	5	CG	C	0.0645161	0.113422	-1	intergenic	NONE(dist=NONE),NONE(dist=NONE)	n/a
indel3912	NW_020870224.1	40289	5	TC	T	0.0645161	0.113422	-1	intergenic	NONE(dist=NONE),NONE(dist=NONE)	n/a
indel3913	NW_020870226.1	107306	1	G	GA	0.139785	0.211573	1	intergenic	LOC113816975(dist=24935),LOC113816976(dist=104589)	n/a
indel3923	NW_020870240.1	95070	2	G	GT	0.107527	0.173511	1	intergenic	NONE(dist=NONE),NONE(dist=NONE)	n/a
indel3929	NW_020870243.1	1079	3	C	CT	0.129032	0.199506	1	intergenic	NONE(dist=NONE),LOC113817060(dist=105858)	n/a
indel3935	NW_020870250.1	9113	4	T	TG	0.365591	0.356281	1	intergenic	NONE(dist=NONE),Trnaq-cug_26(dist=21717)	n/a
indel3938	NW_020870251.1	373063	5	C	CT	0.0967742	0.159537	1	intergenic	NONE(dist=NONE),LOC113817125(dist=207977)	n/a
indel3939	NW_020870251.1	573160	5	A	AT	0.0967742	0.159537	1	intergenic	NONE(dist=NONE),LOC113817125(dist=7880)	n/a
indel3942	NW_020870254.1	139342	1	G	GT	0.0645161	0.113422	1	intergenic	NONE(dist=NONE),NONE(dist=NONE)	n/a
indel3949	NW_020870265.1	102674	2	C	CA	0.0752688	0.129518	1	intergenic	NONE(dist=NONE),LOC113817195(dist=51044)	n/a
indel3952	NW_020870271.1	267761	3	GC	G	0.134409	0.205615	-1	intergenic	LOC113817235(dist=85551),LOC113817245(dist=14643)	n/a
indel3953	NW_020870271.1	267788	3	G	GC	0.258065	0.309615	1	intergenic	LOC113817235(dist=85577),LOC113817245(dist=14617)	n/a
indel3954	NW_020870271.1	267805	3	CGCCCG	C	0.247253	0.302957	-5	intergenic	LOC113817235(dist=85595),LOC113817245(dist=14595)	n/a
indel3956	NW_020870271.1	319540	3	TC	T	0.139785	0.211573	-1	intergenic	LOC113817245(dist=28215),LOC113817237(dist=118993)	n/a
indel3957	NW_020870271.1	739191	3	G	GC	0.139785	0.211573	1	intergenic	LOC113817239(dist=78840),LOC113817240(dist=23808)	n/a
indel3966	NW_020870277.1	528292	4	C	CCT	0.215054	0.280621	2	intergenic	LOC113817292(dist=156191),LOC113817293(dist=76631)	n/a
indel3977	NW_020870286.1	93128	5	TCTC	T	0.0752688	0.129518	-3	intergenic	LOC113817325(dist=60924),LOC113817326(dist=43038)	n/a
indel3988	NW_020870290.1	104997	1	G	GCCCTCCCT	0.0645161	0.113422	8	intergenic	LOC113817375(dist=1530),LOC113817376(dist=41193)	n/a
indel3990	NW_020870290.1	105052	1	C	CGA	0.163043	0.235677	2	intergenic	LOC113817375(dist=1585),LOC113817376(dist=41138)	n/a
indel3992	NW_020870291.1	584742	2	A	AC	0.123656	0.193244	1	intergenic	LOC113817385(dist=23279),LOC113817386(dist=105827)	n/a
indel3996	NW_020870294.1	456742	3	GA	G	0.0967742	0.159537	-1	intergenic	LOC113817416(dist=2407),LOC113817415(dist=3227)	n/a
indel3997	NW_020870294.1	456774	3	A	ATGCT	0.107527	0.173511	4	intergenic	LOC113817416(dist=2438),LOC113817415(dist=3196)	n/a
indel3998	NW_020870295.1	348542	4	A	AG	0.107527	0.173511	1	intronic	LOC113817422	n/a
indel3999	NW_020870295.1	348564	4	AG	A	0.0967742	0.159537	-1	intronic	LOC113817422	n/a
indel4005	NW_020870297.1	531687	5	A	AC	0.0752688	0.129518	1	upstream	LOC113817427(dist=62)	n/a
indel4009	NW_020870301.1	237663	1	AC	A	0.0860215	0.144882	-1	intergenic	LOC113817517(dist=150535),LOC113817518(dist=219537)	n/a
indel4010	NW_020870301.1	496416	1	CT	C	0.0752688	0.129518	-1	intergenic	LOC113817518(dist=9946),LOC113817516(dist=38255)	n/a
indel4013	NW_020870301.1	958223	1	C	CT	0.27957	0.321689	1	intergenic	LOC113817523(dist=24709),NONE(dist=NONE)	n/a
indel4015	NW_020870304.1	19322	2	GAAGAGA	G	0.0645161	0.113422	-6	intergenic	NONE(dist=NONE),LOC113817574(dist=13299)	n/a
indel4017	NW_020870305.1	170988	3	TC	T	0.0645161	0.113422	-1	intergenic	LOC113817583(dist=24149),NONE(dist=NONE)	n/a
indel4021	NW_020870307.1	363851	4	A	AGG	0.258065	0.309615	2	intergenic	LOC113817593(dist=2685),LOC113817584(dist=16012)	n/a
indel4022	NW_020870307.1	363853	4	A	AG	0.258065	0.309615	1	intergenic	LOC113817593(dist=2687),LOC113817584(dist=16010)	n/a
indel4023	NW_020870307.1	363857	4	GT	G	0.258065	0.309615	-1	intergenic	LOC113817593(dist=2692),LOC113817584(dist=16005)	n/a
indel4025	NW_020870308.1	175869	5	G	GA	0.139785	0.211573	1	intergenic	NONE(dist=NONE),LOC113817617(dist=120691)	n/a
indel4028	NW_020870313.1	58527	1	GA	G	0.290323	0.32717	-1	upstream;downstream	LOC113817659(dist=2);LOC113817662(dist=977)	n/a
indel4029	NW_020870313.1	58535	1	T	TC	0.290323	0.32717	1	UTR5	LOC113817659(XM_027369730.1#NW_020870313.1#58529:c.-10_-9insC)	n/a
indel4035	NW_020870313.1	327456	1	TAC	T	0.0752688	0.129518	-2	intronic	LOC113817664	n/a
indel4037	NW_020870313.1	570453	1	GGAGAAGGA	G	0.0645161	0.113422	-8	intergenic	LOC113817665(dist=3746),LOC113817666(dist=77996)	n/a
indel4039	NW_020870313.1	570472	1	C	CTG	0.0967742	0.159537	2	intergenic	LOC113817665(dist=3764),LOC113817666(dist=77985)	n/a
indel4044	NW_020870317.1	64088	2	C	CG	0.247312	0.302995	1	intronic	LOC113817707	n/a
indel4046	NW_020870317.1	253608	2	TC	T	0.107527	0.173511	-1	intergenic	LOC113817707(dist=103271),NONE(dist=NONE)	n/a
indel4049	NW_020870319.1	393383	3	AC	A	0.0645161	0.113422	-1	intergenic	LOC113817717(dist=276505),LOC113817718(dist=101356)	n/a
indel4050	NW_020870321.1	206859	4	A	ATG	0.0645161	0.113422	2	intergenic	LOC113817740(dist=54586),NONE(dist=NONE)	n/a
indel4054	NW_020870322.1	1112804	5	A	AG	0.0752688	0.129518	1	intergenic	LOC113817762(dist=188126),LOC113817756(dist=53911)	n/a
indel4057	NW_020870322.1	1370815	5	G	GA	0.0860215	0.144882	1	intergenic	LOC113817763(dist=70915),NONE(dist=NONE)	n/a
indel4060	NW_020870324.1	453261	1	TC	T	0.0967742	0.159537	-1	intergenic	LOC113817774(dist=147474),LOC113817767(dist=170167)	n/a
indel4062	NW_020870324.1	812637	1	C	CCTT	0.150538	0.223048	3	intronic	LOC113817771	n/a
indel4063	NW_020870325.1	114597	2	T	TG	0.150538	0.223048	1	intergenic	NONE(dist=NONE),LOC113817778(dist=281704)	n/a
indel4067	NW_020870325.1	749055	2	A	ATGC	0.0645161	0.113422	3	intergenic	LOC113817777(dist=308993),LOC113817780(dist=13920)	n/a
indel4073	NW_020870329.1	19261	3	C	CG	0.0645161	0.113422	1	intergenic	NONE(dist=NONE),NONE(dist=NONE)	n/a
indel4085	NW_020870335.1	176002	4	CT	C	0.16129	0.233952	-1	upstream	LOC113817849(dist=877)	n/a
indel4087	NW_020870337.1	49734	5	A	AC	0.150538	0.223048	1	intergenic	NONE(dist=NONE),LOC113817866(dist=73496)	n/a
indel4088	NW_020870339.1	9292	1	A	AT	0.11828	0.186827	1	intergenic	NONE(dist=NONE),LOC113817870(dist=12768)	n/a
indel4089	NW_020870339.1	14866	1	GAGA	G	0.182796	0.254134	-3	intergenic	NONE(dist=NONE),LOC113817870(dist=7191)	n/a
indel4090	NW_020870339.1	14871	1	TAA	T	0.182796	0.254134	-2	intergenic	NONE(dist=NONE),LOC113817870(dist=7187)	n/a
indel4091	NW_020870339.1	142740	1	T	TA	0.182796	0.254134	1	intergenic	LOC113817871(dist=101226),LOC113817872(dist=168021)	n/a
indel4097	NW_020870342.1	125613	2	CTTGTCAATGGAGATGATCTTG	C	0.0860215	0.144882	-21	intergenic	LOC113817915(dist=32532),LOC113817918(dist=142595)	n/a
indel4112	NW_020870352.1	116137	3	C	CG	0.0645161	0.113422	1	intergenic	NONE(dist=NONE),NONE(dist=NONE)	n/a
indel4113	NW_020870352.1	116138	3	G	GT	0.204301	0.272271	1	intergenic	NONE(dist=NONE),NONE(dist=NONE)	n/a
indel4114	NW_020870356.1	184098	4	CT	C	0.11828	0.186827	-1	intergenic	NONE(dist=NONE),LOC113818013(dist=30180)	n/a
indel4115	NW_020870356.1	184106	4	TATGC	T	0.11828	0.186827	-4	intergenic	NONE(dist=NONE),LOC113818013(dist=30169)	n/a
indel4116	NW_020870356.1	184118	4	ACG	A	0.0860215	0.144882	-2	intergenic	NONE(dist=NONE),LOC113818013(dist=30159)	n/a
indel4119	NW_020870356.1	184135	4	CG	C	0.11828	0.186827	-1	intergenic	NONE(dist=NONE),LOC113818013(dist=30143)	n/a
indel4127	NW_020870363.1	370981	5	C	CT	0.182796	0.254134	1	intergenic	LOC113818063(dist=204746),LOC113818064(dist=464755)	n/a
indel4132	NW_020870367.1	146797	1	GA	G	0.11828	0.186827	-1	intergenic	LOC113818089(dist=6899),NONE(dist=NONE)	n/a
indel4133	NW_020870367.1	146799	1	G	GATT	0.11828	0.186827	3	intergenic	LOC113818089(dist=6900),NONE(dist=NONE)	n/a
indel4134	NW_020870367.1	146810	1	GC	G	0.11828	0.186827	-1	intergenic	LOC113818089(dist=6912),NONE(dist=NONE)	n/a
indel4139	NW_020870368.1	749498	2	ACT	A	0.193548	0.263448	-2	intergenic	LOC113818110(dist=143150),LOC113818112(dist=3809)	n/a
indel4143	NW_020870371.1	278393	3	CGAG	C	0.0645161	0.113422	-3	intronic	LOC113818153	n/a
indel4144	NW_020870371.1	307357	3	A	AC	0.376344	0.359242	1	intergenic	LOC113818153(dist=19246),LOC113818143(dist=12209)	n/a
indel4145	NW_020870371.1	509881	3	T	TC	0.290323	0.32717	1	intergenic	Trnap-agg_27(dist=16619),NONE(dist=NONE)	n/a
indel4148	NW_020870372.1	100733	4	C	CGCCGCT	0.0752688	0.129518	6	intergenic	LOC113818164(dist=4692),LOC113818161(dist=26207)	n/a
indel4156	NW_020870377.1	331654	5	A	AG	0.0645161	0.113422	1	intergenic	LOC113818223(dist=114806),LOC113818225(dist=17072)	n/a
indel4157	NW_020870377.1	857611	5	T	TC	0.0967742	0.159537	1	intergenic	LOC113818250(dist=8179),NONE(dist=NONE)	n/a
indel4158	NW_020870377.1	857620	5	T	TC	0.0967742	0.159537	1	intergenic	LOC113818250(dist=8188),NONE(dist=NONE)	n/a
indel4162	NW_020870378.1	522969	1	C	CA	0.107527	0.173511	1	intergenic	LOC113818265(dist=48133),NONE(dist=NONE)	n/a
indel4172	NW_020870384.1	240498	2	T	TCC	0.0860215	0.144882	2	intergenic	LOC113818336(dist=22144),LOC113818337(dist=23043)	n/a
indel4173	NW_020870384.1	288657	2	AT	A	0.0967742	0.159537	-1	intronic	LOC113818337	n/a
indel4174	NW_020870384.1	288672	2	TA	T	0.0645161	0.113422	-1	intronic	LOC113818337	n/a
indel4178	NW_020870384.1	687729	2	A	AG	0.0806452	0.137289	1	intergenic	LOC113818337(dist=359230),NONE(dist=NONE)	n/a
indel4184	NW_020870386.1	66465	3	ATG	A	0.0645161	0.113422	-2	intergenic	LOC113818346(dist=22715),NONE(dist=NONE)	n/a
indel4185	NW_020870387.1	46488	4	A	AG	0.198925	0.26792	1	intergenic	NONE(dist=NONE),LOC113818348(dist=57396)	n/a
indel4189	NW_020870387.1	493130	4	GC	G	0.0645161	0.113422	-1	intergenic	LOC113818349(dist=93912),NONE(dist=NONE)	n/a
indel4193	NW_020870388.1	79226	5	CA	C	0.0967742	0.159537	-1	intergenic	NONE(dist=NONE),LOC113818350(dist=11086)	n/a
indel4194	NW_020870389.1	585960	1	GAC	G	0.0860215	0.144882	-2	intergenic	LOC113818361(dist=84793),NONE(dist=NONE)	n/a
indel4202	NW_020870391.1	447221	2	A	AC	0.44086	0.371478	1	intergenic	LOC113818370(dist=10384),LOC113818379(dist=14916)	n/a
indel4203	NW_020870391.1	447228	2	GA	G	0.44086	0.371478	-1	intergenic	LOC113818370(dist=10392),LOC113818379(dist=14908)	n/a
indel4204	NW_020870391.1	447236	2	G	GT	0.44086	0.371478	1	intergenic	LOC113818370(dist=10399),LOC113818379(dist=14901)	n/a
indel4205	NW_020870391.1	447243	2	GT	G	0.44086	0.371478	-1	intergenic	LOC113818370(dist=10407),LOC113818379(dist=14893)	n/a
indel4206	NW_020870391.1	447247	2	T	TC	0.44086	0.371478	1	intergenic	LOC113818370(dist=10410),LOC113818379(dist=14890)	n/a
indel4207	NW_020870391.1	447252	2	CT	C	0.44086	0.371478	-1	intergenic	LOC113818370(dist=10416),LOC113818379(dist=14884)	n/a
indel4214	NW_020870395.1	249920	3	C	CGG	0.172043	0.244308	2	intergenic	LOC113818384(dist=117701),LOC113818383(dist=15045)	n/a
indel4221	NW_020870400.1	67867	4	A	AG	0.172043	0.244308	1	intergenic	LOC113818471(dist=56491),NONE(dist=NONE)	n/a
indel4222	NW_020870402.1	383616	5	T	TACG	0.0752688	0.129518	3	intronic	LOC113818485	n/a
indel4226	NW_020870403.1	368133	1	G	GC	0.206522	0.274034	1	exonic	LOC113818506	frameshift insertion
indel4227	NW_020870403.1	368142	1	T	TC	0.206522	0.274034	1	exonic	LOC113818506	frameshift insertion
indel4228	NW_020870403.1	368188	1	A	AC	0.0860215	0.144882	1	exonic	LOC113818506	frameshift insertion
indel4234	NW_020870405.1	65289	2	TA	T	0.193548	0.263448	-1	intergenic	NONE(dist=NONE),LOC113818514(dist=15962)	n/a
indel4235	NW_020870405.1	65294	2	CT	C	0.193548	0.263448	-1	intergenic	NONE(dist=NONE),LOC113818514(dist=15957)	n/a
indel4239	NW_020870405.1	174381	2	TA	T	0.0860215	0.144882	-1	intronic	LOC113818516	n/a
indel4241	NW_020870406.1	96203	3	TC	T	0.0645161	0.113422	-1	intergenic	LOC113818522(dist=58902),LOC113818523(dist=86860)	n/a
indel4242	NW_020870406.1	96216	3	GCC	G	0.0645161	0.113422	-2	intergenic	LOC113818522(dist=58915),LOC113818523(dist=86846)	n/a
indel4243	NW_020870406.1	213603	3	G	GC	0.0645161	0.113422	1	exonic	LOC113818525	frameshift insertion
indel4249	NW_020870415.1	202556	4	CGTCGTTGCCGCCT	C	0.370968	0.357796	-13	intronic	LOC113818545	n/a
indel4250	NW_020870415.1	202584	4	AT	A	0.376344	0.359242	-1	intronic	LOC113818545	n/a
indel4253	NW_020870415.1	202595	4	C	CA	0.376344	0.359242	1	intronic	LOC113818545	n/a
indel4260	NW_020870419.1	720442	5	G	GA	0.0645161	0.113422	1	intergenic	LOC113818649(dist=69532),LOC113818610(dist=143388)	n/a
indel4271	NW_020870427.1	717929	1	A	AG	0.0645161	0.113422	1	intergenic	LOC113818713(dist=75405),NONE(dist=NONE)	n/a
indel4276	NW_020870432.1	69108	2	TG	T	0.247312	0.302995	-1	intergenic	LOC113818739(dist=44355),LOC113818740(dist=38382)	n/a
indel4278	NW_020870432.1	529098	2	C	CTG	0.172043	0.244308	2	intergenic	LOC113818744(dist=32515),NONE(dist=NONE)	n/a
indel4283	NW_020870433.1	438471	3	C	CTAAGAGGGATTCA	0.0645161	0.113422	13	intergenic	LOC113818749(dist=110262),Trnaa-agc_33(dist=33995)	n/a
indel4285	NW_020870434.1	60253	4	CT	C	0.0860215	0.144882	-1	intergenic	NONE(dist=NONE),Trnag-ccc_8(dist=163045)	n/a
indel4286	NW_020870436.1	233481	5	G	GAAGA	0.129032	0.199506	4	intergenic	LOC113818769(dist=68063),LOC113818770(dist=153574)	n/a
indel4287	NW_020870436.1	233498	5	C	CAT	0.11828	0.186827	2	intergenic	LOC113818769(dist=68080),LOC113818770(dist=153557)	n/a
indel4288	NW_020870436.1	250819	5	CG	C	0.150538	0.223048	-1	intergenic	LOC113818769(dist=85402),LOC113818770(dist=136235)	n/a
indel4289	NW_020870436.1	250821	5	C	CG	0.0752688	0.129518	1	intergenic	LOC113818769(dist=85403),LOC113818770(dist=136234)	n/a
indel4292	NW_020870437.1	647086	1	G	GC	0.11828	0.186827	1	exonic	LOC113818776	frameshift insertion
indel4294	NW_020870445.1	15550	2	CT	C	0.467742	0.373957	-1	intergenic	NONE(dist=NONE),NONE(dist=NONE)	n/a
indel4300	NW_020870447.1	159062	3	C	CG	0.0752688	0.129518	1	intergenic	LOC113818842(dist=63200),LOC113818841(dist=113846)	n/a
indel4313	NW_020870454.1	282814	4	CG	C	0.0645161	0.113422	-1	intergenic	LOC113818882(dist=203104),LOC113818883(dist=75602)	n/a
indel4314	NW_020870456.1	441320	5	GCT	G	0.290323	0.32717	-2	exonic;splicing	LOC113818893;LOC113818893	frameshift deletion
indel4315	NW_020870456.1	581691	5	TA	T	0.0645161	0.113422	-1	intergenic	LOC113818893(dist=67448),LOC113818890(dist=161865)	n/a
indel4325	NW_020870466.1	255893	1	A	AAGG	0.0645161	0.113422	3	intronic	LOC113818935	n/a
indel4328	NW_020870471.1	508537	2	G	GCT	0.0645161	0.113422	2	intergenic	LOC113818984(dist=97430),LOC113818992(dist=9814)	n/a
indel4333	NW_020870471.1	603501	2	A	ACTG	0.11828	0.186827	3	intronic	LOC113818986,LOC113818992	n/a
indel4334	NW_020870471.1	622782	2	G	GC	0.0752688	0.129518	1	intronic	LOC113818992	n/a
indel4337	NW_020870471.1	748232	2	T	TC	0.0860215	0.144882	1	intergenic	LOC113818988(dist=38770),NONE(dist=NONE)	n/a
indel4339	NW_020870472.1	27827	3	G	GC	0.0967742	0.159537	1	intergenic	NONE(dist=NONE),LOC113819004(dist=399036)	n/a
indel4346	NW_020870472.1	814334	3	A	AGACACAGCAGCAGGTATTC	0.107527	0.173511	19	intergenic	LOC113819008(dist=288555),LOC113818993(dist=51365)	n/a
indel4351	NW_020870476.1	23421	4	GT	G	0.0752688	0.129518	-1	intergenic	NONE(dist=NONE),LOC113819052(dist=105214)	n/a
indel4352	NW_020870478.1	19155	5	AC	A	0.0752688	0.129518	-1	intergenic	LOC113819068(dist=18550),LOC113819069(dist=41796)	n/a
indel4354	NW_020870478.1	285576	5	AC	A	0.11828	0.186827	-1	intergenic	LOC113819067(dist=156503),NONE(dist=NONE)	n/a
indel4355	NW_020870479.1	151134	1	CA	C	0.139785	0.211573	-1	intergenic	LOC113819073(dist=20094),LOC113819074(dist=97040)	n/a
indel4357	NW_020870480.1	210679	2	GC	G	0.172043	0.244308	-1	intronic	LOC113819090	n/a
indel4367	NW_020870492.1	466680	3	ACT	A	0.139785	0.211573	-2	intergenic	LOC113819180(dist=4301),LOC113819181(dist=1320)	n/a
indel4371	NW_020870492.1	764330	3	G	GT	0.290323	0.32717	1	intergenic	LOC113819179(dist=9958),NONE(dist=NONE)	n/a
indel4372	NW_020870492.1	764371	3	T	TCA	0.263441	0.312777	2	intergenic	LOC113819179(dist=9999),NONE(dist=NONE)	n/a
indel4376	NW_020870495.1	227566	4	A	AAAC	0.107527	0.173511	3	intergenic	LOC113819211(dist=31389),NONE(dist=NONE)	n/a
indel4377	NW_020870499.1	249936	5	A	ATGGGCG	0.0752688	0.129518	6	intergenic	LOC113819229(dist=108786),LOC113819223(dist=16315)	n/a
indel4386	NW_020870501.1	422068	1	GAGA	G	0.129032	0.199506	-3	intergenic	LOC113819276(dist=137205),LOC113819277(dist=109568)	n/a
indel4399	NW_020870510.1	106444	2	G	GT	0.0860215	0.144882	1	intergenic	LOC113819331(dist=3561),LOC113819328(dist=12386)	n/a
indel4400	NW_020870511.1	30184	3	CT	C	0.376344	0.359242	-1	downstream	LOC113819332(dist=622)	n/a
indel4401	NW_020870511.1	30202	3	TG	T	0.333333	0.345679	-1	downstream	LOC113819332(dist=640)	n/a
indel4406	NW_020870512.1	60000	4	G	GA	0.107527	0.173511	1	intronic	LOC113819346	n/a
indel4414	NW_020870515.1	551465	5	A	AC	0.172043	0.244308	1	intergenic	LOC113819389(dist=46699),LOC113819390(dist=5094)	n/a
indel4417	NW_020870517.1	247107	1	AC	A	0.0752688	0.129518	-1	intergenic	NONE(dist=NONE),NONE(dist=NONE)	n/a
indel4418	NW_020870519.1	388720	2	G	GCC	0.0645161	0.113422	2	intergenic	LOC113819407(dist=8749),NONE(dist=NONE)	n/a
indel4420	NW_020870520.1	491787	3	AAGG	A	0.236559	0.295966	-3	intergenic	LOC113819421(dist=12993),LOC113819417(dist=62657)	n/a
indel4426	NW_020870527.1	458807	4	A	AG	0.0645161	0.113422	1	intergenic	LOC113819465(dist=184190),LOC113819466(dist=25485)	n/a
indel4427	NW_020870527.1	458816	4	C	CG	0.0645161	0.113422	1	intergenic	LOC113819465(dist=184199),LOC113819466(dist=25476)	n/a
indel4428	NW_020870527.1	458836	4	A	AG	0.0645161	0.113422	1	intergenic	LOC113819465(dist=184219),LOC113819466(dist=25456)	n/a
indel4429	NW_020870527.1	458838	4	C	CGG	0.0645161	0.113422	2	intergenic	LOC113819465(dist=184221),LOC113819466(dist=25454)	n/a
indel4437	NW_020870531.1	324791	5	G	GC	0.0967742	0.159537	1	intergenic	LOC113819525(dist=49511),LOC113819526(dist=217154)	n/a
indel4449	NW_020870535.1	139208	1	A	AT	0.0860215	0.144882	1	intronic	LOC113819578	n/a
indel4450	NW_020870536.1	144284	2	A	AT	0.0967742	0.159537	1	intergenic	LOC113819581(dist=4096),NONE(dist=NONE)	n/a
indel4451	NW_020870536.1	385304	2	T	TC	0.0752688	0.129518	1	intergenic	LOC113819581(dist=245116),NONE(dist=NONE)	n/a
indel4452	NW_020870536.1	385314	2	C	CCCCT	0.0752688	0.129518	4	intergenic	LOC113819581(dist=245126),NONE(dist=NONE)	n/a
indel4454	NW_020870538.1	50611	3	T	TTA	0.27957	0.321689	2	intergenic	NONE(dist=NONE),LOC113819585(dist=150717)	n/a
indel4455	NW_020870538.1	50628	3	CT	C	0.27957	0.321689	-1	intergenic	NONE(dist=NONE),LOC113819585(dist=150699)	n/a
indel4456	NW_020870539.1	595836	4	G	GC	0.188172	0.258853	1	intergenic	LOC113819592(dist=94470),NONE(dist=NONE)	n/a
indel4459	NW_020870542.1	410410	5	A	AT	0.112903	0.180249	1	ncRNA_intronic	LOC113819612	n/a
indel4460	NW_020870542.1	589428	5	CG	C	0.172043	0.244308	-1	intergenic	LOC113819611(dist=128024),NONE(dist=NONE)	n/a
indel4461	NW_020870542.1	589433	5	C	CT	0.172043	0.244308	1	intergenic	LOC113819611(dist=128028),NONE(dist=NONE)	n/a
indel4462	NW_020870544.1	20102	1	GGA	G	0.0860215	0.144882	-2	intergenic	NONE(dist=NONE),LOC113819640(dist=25116)	n/a
indel4466	NW_020870544.1	513417	1	AC	A	0.0860215	0.144882	-1	intergenic	LOC113819633(dist=2673),LOC113819624(dist=23588)	n/a
indel4468	NW_020870547.1	240790	2	AC	A	0.139785	0.211573	-1	intronic	LOC113819667	n/a
indel4469	NW_020870547.1	309893	2	G	GC	0.0860215	0.144882	1	exonic	LOC113819671	frameshift insertion
indel4470	NW_020870547.1	309919	2	G	GC	0.0860215	0.144882	1	exonic	LOC113819671	frameshift insertion
indel4471	NW_020870547.1	309932	2	T	TC	0.0752688	0.129518	1	exonic	LOC113819671	frameshift insertion
indel4475	NW_020870549.1	363020	3	A	AC	0.26087	0.311277	1	intergenic	LOC113819685(dist=222147),NONE(dist=NONE)	n/a
indel4476	NW_020870549.1	363028	3	C	CA	0.268817	0.315842	1	intergenic	LOC113819685(dist=222155),NONE(dist=NONE)	n/a
indel4488	NW_020870555.1	108698	4	A	AT	0.0860215	0.144882	1	intergenic	NONE(dist=NONE),LOC113819719(dist=283848)	n/a
indel4489	NW_020870555.1	108702	4	CG	C	0.0860215	0.144882	-1	intergenic	NONE(dist=NONE),LOC113819719(dist=283843)	n/a
indel4492	NW_020870555.1	150063	4	CT	C	0.172043	0.244308	-1	intergenic	NONE(dist=NONE),LOC113819719(dist=242482)	n/a
indel4493	NW_020870555.1	150071	4	TA	T	0.172043	0.244308	-1	intergenic	NONE(dist=NONE),LOC113819719(dist=242474)	n/a
indel4495	NW_020870555.1	150075	4	GAT	G	0.150538	0.223048	-2	intergenic	NONE(dist=NONE),LOC113819719(dist=242469)	n/a
indel4499	NW_020870555.1	150149	4	CG	C	0.295699	0.329777	-1	intergenic	NONE(dist=NONE),LOC113819719(dist=242396)	n/a
indel4501	NW_020870557.1	426124	5	TG	T	0.0645161	0.113422	-1	intergenic	Trnar-ccu_50(dist=147129),NONE(dist=NONE)	n/a
indel4502	NW_020870558.1	170629	1	A	ATGCTCTCG	0.0645161	0.113422	8	splicing	LOC113819740(XM_027371933.1#NW_020870558.1#167014:exon23:c.4131+1->CGAGAGCA,XM_027371933.1#NW_020870558.1#167014:exon24:c.4132-1->CGAGAGCA)	n/a
indel4504	NW_020870559.1	296411	2	GA	G	0.0645161	0.113422	-1	intergenic	LOC113819748(dist=56344),LOC113819749(dist=10006)	n/a
indel4505	NW_020870560.1	256650	3	TA	T	0.182796	0.254134	-1	intergenic	LOC113819753(dist=53322),LOC113819754(dist=135961)	n/a
indel4511	NW_020870563.1	225484	4	C	CT	0.0645161	0.113422	1	intergenic	LOC113819778(dist=54814),LOC113819779(dist=5399)	n/a
indel4514	NW_020870567.1	619394	5	TC	T	0.494624	0.374971	-1	intergenic	LOC113819792(dist=121972),LOC113819793(dist=6970)	n/a
indel4518	NW_020870569.1	163494	1	GT	G	0.0752688	0.129518	-1	intergenic	LOC113819796(dist=102483),NONE(dist=NONE)	n/a
indel4527	NW_020870575.1	143531	2	T	TATC	0.0752688	0.129518	3	intergenic	LOC113819841(dist=140437),NONE(dist=NONE)	n/a
indel4528	NW_020870575.1	179669	2	A	AG	0.0752688	0.129518	1	intergenic	LOC113819841(dist=176575),NONE(dist=NONE)	n/a
indel4530	NW_020870578.1	253769	3	C	CG	0.0860215	0.144882	1	intergenic	LOC113819848(dist=6367),NONE(dist=NONE)	n/a
indel4533	NW_020870580.1	141369	4	AG	A	0.0752688	0.129518	-1	intergenic	LOC113819865(dist=84005),LOC113819866(dist=79597)	n/a
indel4538	NW_020870584.1	339458	5	A	AGAG	0.0967742	0.159537	3	exonic	LOC113819897	nonframeshift insertion
indel4549	NW_020870593.1	717298	1	G	GC	0.0645161	0.113422	1	intergenic	LOC113819992(dist=186785),NONE(dist=NONE)	n/a
indel4550	NW_020870594.1	133070	2	CCG	C	0.107527	0.173511	-2	intergenic	LOC113819994(dist=71718),NONE(dist=NONE)	n/a
indel4551	NW_020870596.1	316829	3	TACTG	T	0.0752688	0.129518	-4	intronic	LOC113820016	n/a
indel4557	NW_020870599.1	182228	4	A	AG	0.0752688	0.129518	1	intronic	LOC113820058	n/a
indel4558	NW_020870599.1	182229	4	A	AGTTT	0.0752688	0.129518	4	intronic	LOC113820058	n/a
indel4559	NW_020870600.1	170080	5	TAGTC	T	0.0860215	0.144882	-4	intronic	LOC113820059	n/a
indel4574	NW_020870608.1	230391	1	CGTT	C	0.129032	0.199506	-3	intergenic	LOC113820189(dist=28059),NONE(dist=NONE)	n/a
indel4578	NW_020870616.1	558321	2	T	TC	0.107527	0.173511	1	intergenic	LOC113820233(dist=25366),NONE(dist=NONE)	n/a
indel4579	NW_020870617.1	296688	3	GGA	G	0.0645161	0.113422	-2	intronic	LOC113820242	n/a
indel4585	NW_020870623.1	6025	4	C	CT	0.0752688	0.129518	1	intergenic	NONE(dist=NONE),LOC113820267(dist=252642)	n/a
indel4588	NW_020870623.1	277167	4	A	AGG	0.0645161	0.113422	2	intronic	LOC113820267	n/a
indel4589	NW_020870623.1	281044	4	C	CAT	0.408602	0.366507	2	intronic	LOC113820267	n/a
indel4595	NW_020870624.1	196485	5	T	TAAGTAGGA	0.107527	0.173511	8	intergenic	LOC113820273(dist=13928),LOC113820269(dist=203768)	n/a
indel4600	NW_020870628.1	10434	1	C	CG	0.11828	0.186827	1	intergenic	NONE(dist=NONE),LOC113820285(dist=12455)	n/a
indel4604	NW_020870630.1	556772	2	CA	C	0.0645161	0.113422	-1	intergenic	LOC113820319(dist=49527),LOC113820320(dist=65475)	n/a
indel4607	NW_020870631.1	479556	3	AGT	A	0.0860215	0.144882	-2	intronic	LOC113820325	n/a
indel4608	NW_020870633.1	229805	4	CA	C	0.182796	0.254134	-1	intergenic	LOC113820353(dist=44227),NONE(dist=NONE)	n/a
indel4613	NW_020870637.1	64987	5	T	TC	0.0752688	0.129518	1	intergenic	LOC113820400(dist=42891),NONE(dist=NONE)	n/a
indel4614	NW_020870637.1	64999	5	CT	C	0.0752688	0.129518	-1	intergenic	LOC113820400(dist=42904),NONE(dist=NONE)	n/a
indel4622	NW_020870640.1	10759	1	TGGAGGA	T	0.145161	0.217382	-6	intergenic	LOC113820420(dist=4585),LOC113820421(dist=34212)	n/a
indel4623	NW_020870640.1	10766	1	CCCG	C	0.145161	0.217382	-3	intergenic	LOC113820420(dist=4592),LOC113820421(dist=34208)	n/a
indel4626	NW_020870641.1	81055	2	GGGGGC	G	0.236559	0.295966	-5	intergenic	LOC113820424(dist=14173),LOC113820436(dist=17498)	n/a
indel4627	NW_020870641.1	85182	2	G	GGA	0.0860215	0.144882	2	intergenic	LOC113820424(dist=18299),LOC113820436(dist=13376)	n/a
indel4628	NW_020870642.1	41780	3	C	CCT	0.0860215	0.144882	2	intergenic	NONE(dist=NONE),LOC113820441(dist=57515)	n/a
indel4646	NW_020870648.1	29741	4	C	CCT	0.0860215	0.144882	2	intergenic	NONE(dist=NONE),LOC113820510(dist=114362)	n/a
indel4650	NW_020870651.1	144335	5	AG	A	0.0860215	0.144882	-1	intronic	LOC113820520	n/a
indel4651	NW_020870651.1	144341	5	A	AT	0.0860215	0.144882	1	intronic	LOC113820520	n/a
indel4652	NW_020870651.1	144351	5	A	AC	0.0860215	0.144882	1	intronic	LOC113820520	n/a
indel4653	NW_020870651.1	144377	5	T	TC	0.0860215	0.144882	1	exonic	LOC113820520	frameshift insertion
indel4654	NW_020870651.1	144390	5	AT	A	0.0752688	0.129518	-1	exonic	LOC113820520	frameshift deletion
indel4656	NW_020870651.1	1358044	5	C	CTG	0.0645161	0.113422	2	intergenic	LOC113820544(dist=87326),LOC113820527(dist=7862)	n/a
indel4657	NW_020870652.1	53949	1	CAA	C	0.290323	0.32717	-2	intergenic	LOC113820580(dist=28888),LOC113820574(dist=13049)	n/a
indel4668	NW_020870660.1	726711	2	ATG	A	0.408602	0.366507	-2	intronic	LOC113820632	n/a
indel4669	NW_020870660.1	726716	2	C	CG	0.408602	0.366507	1	intronic	LOC113820632	n/a
indel4680	NW_020870664.1	155301	3	C	CA	0.129032	0.199506	1	intergenic	LOC113820655(dist=134117),LOC113820654(dist=218956)	n/a
indel4683	NW_020870664.1	272493	3	T	TC	0.0860215	0.144882	1	intergenic	LOC113820655(dist=251309),LOC113820654(dist=101764)	n/a
indel4684	NW_020870664.1	685131	3	AG	A	0.0645161	0.113422	-1	intergenic	LOC113820654(dist=309167),NONE(dist=NONE)	n/a
indel4685	NW_020870666.1	187068	4	T	TA	0.0645161	0.113422	1	intergenic	LOC113820657(dist=127368),LOC113820660(dist=341906)	n/a
indel4689	NW_020870667.1	35552	5	TG	T	0.0645161	0.113422	-1	intergenic	NONE(dist=NONE),LOC113820669(dist=3807)	n/a
indel4691	NW_020870669.1	66068	1	CA	C	0.172043	0.244308	-1	intergenic	NONE(dist=NONE),LOC113820691(dist=72082)	n/a
indel4692	NW_020870669.1	66071	1	A	AC	0.172043	0.244308	1	intergenic	NONE(dist=NONE),LOC113820691(dist=72080)	n/a
indel4693	NW_020870669.1	66274	1	TC	T	0.268817	0.315842	-1	intergenic	NONE(dist=NONE),LOC113820691(dist=71876)	n/a
indel4709	NW_020870683.1	383071	2	C	CCCTCCTCCGCTTT	0.236559	0.295966	13	intronic	LOC113820819	n/a
indel4710	NW_020870685.1	363867	3	GT	G	0.172043	0.244308	-1	intergenic	LOC113820829(dist=98590),LOC113820823(dist=39134)	n/a
indel4715	NW_020870688.1	600909	4	G	GC	0.107527	0.173511	1	intergenic	LOC113820883(dist=17046),LOC113820845(dist=17097)	n/a
indel4716	NW_020870688.1	615274	4	G	GTT	0.139785	0.211573	2	intergenic	LOC113820883(dist=31411),LOC113820845(dist=2732)	n/a
indel4721	NW_020870688.1	1142695	4	C	CG	0.172043	0.244308	1	intergenic	LOC113820851(dist=60442),LOC113820874(dist=86976)	n/a
indel4723	NW_020870689.1	292062	5	AACTGTGCTAAAAAGAC	A	0.0645161	0.113422	-16	intergenic	LOC113820910(dist=6640),LOC113820912(dist=237869)	n/a
indel4727	NW_020870689.1	429547	5	T	TG	0.172043	0.244308	1	intergenic	LOC113820910(dist=144124),LOC113820912(dist=100400)	n/a
indel4739	NW_020870691.1	98625	1	G	GT	0.204301	0.272271	1	intergenic	LOC113820937(dist=56620),LOC113820938(dist=27605)	n/a
indel4740	NW_020870691.1	98628	1	T	TG	0.193548	0.263448	1	intergenic	LOC113820937(dist=56623),LOC113820938(dist=27602)	n/a
indel4741	NW_020870691.1	174042	1	CA	C	0.134409	0.205615	-1	intergenic	LOC113820939(dist=43578),LOC113820940(dist=78042)	n/a
indel4742	NW_020870691.1	174049	1	A	AG	0.134409	0.205615	1	intergenic	LOC113820939(dist=43584),LOC113820940(dist=78036)	n/a
indel4750	NW_020870695.1	653469	2	CT	C	0.0752688	0.129518	-1	intergenic	LOC113820971(dist=65742),LOC113820975(dist=13104)	n/a
indel4751	NW_020870698.1	206697	3	GA	G	0.247312	0.302995	-1	intergenic	NONE(dist=NONE),LOC113820991(dist=21640)	n/a
indel4752	NW_020870698.1	206705	3	A	AG	0.225806	0.288513	1	intergenic	NONE(dist=NONE),LOC113820991(dist=21633)	n/a
indel4753	NW_020870698.1	229389	3	G	GC	0.252688	0.306355	1	intronic	LOC113820991	n/a
indel4755	NW_020870699.1	1060483	4	T	TA	0.16129	0.233952	1	intergenic	LOC113821015(dist=49878),LOC113821014(dist=46962)	n/a
indel4756	NW_020870699.1	1061552	4	C	CT	0.0860215	0.144882	1	intergenic	LOC113821015(dist=50947),LOC113821014(dist=45893)	n/a
indel4766	NW_020870701.1	428458	5	TGCGG	T	0.112903	0.180249	-4	intergenic	LOC113821030(dist=16147),NONE(dist=NONE)	n/a
indel4772	NW_020870707.1	1023777	1	G	GATGATT	0.0645161	0.113422	6	intergenic	LOC113821093(dist=5514),LOC113821099(dist=43487)	n/a
indel4776	NW_020870710.1	133188	2	CG	C	0.182796	0.254134	-1	intergenic	LOC113821122(dist=24919),LOC113821127(dist=3630)	n/a
indel4777	NW_020870711.1	279711	3	AT	A	0.0645161	0.113422	-1	intergenic	LOC113821130(dist=21176),LOC113821131(dist=68170)	n/a
indel4778	NW_020870711.1	520759	3	C	CT	0.258065	0.309615	1	intergenic	LOC113821131(dist=171258),LOC113821140(dist=22772)	n/a
indel4780	NW_020870722.1	223525	4	TACG	T	0.0860215	0.144882	-3	intronic	LOC113821185	n/a
indel4781	NW_020870722.1	243934	4	C	CT	0.0860215	0.144882	1	intronic	LOC113821185	n/a
indel4782	NW_020870722.1	243964	4	TCTC	T	0.0967742	0.159537	-3	intronic	LOC113821185	n/a
indel4784	NW_020870722.1	243992	4	GC	G	0.107527	0.173511	-1	intronic	LOC113821185	n/a
indel4789	NW_020870724.1	87307	5	GT	G	0.0752688	0.129518	-1	intergenic	NONE(dist=NONE),LOC113821196(dist=6130)	n/a
indel4790	NW_020870724.1	87320	5	T	TG	0.0752688	0.129518	1	intergenic	NONE(dist=NONE),LOC113821196(dist=6118)	n/a
indel4792	NW_020870725.1	232445	1	A	AG	0.120879	0.189949	1	intronic	LOC113821198	n/a
indel4793	NW_020870725.1	232449	1	T	TG	0.119565	0.188375	1	intronic	LOC113821198	n/a
indel4796	NW_020870725.1	492493	1	CT	C	0.16129	0.233952	-1	intergenic	LOC113821198(dist=103158),LOC113821203(dist=35258)	n/a
indel4816	NW_020870736.1	206495	2	CA	C	0.16129	0.233952	-1	intergenic	LOC113821284(dist=30506),LOC113821285(dist=80732)	n/a
indel4819	NW_020870742.1	155400	3	T	TC	0.301075	0.332297	1	intergenic	LOC113821319(dist=6628),LOC113821326(dist=69502)	n/a
indel4820	NW_020870742.1	191304	3	TA	T	0.182796	0.254134	-1	intergenic	LOC113821319(dist=42533),LOC113821326(dist=33597)	n/a
indel4821	NW_020870742.1	191335	3	CG	C	0.172043	0.244308	-1	intergenic	LOC113821319(dist=42564),LOC113821326(dist=33566)	n/a
indel4826	NW_020870745.1	131846	4	T	TTG	0.129032	0.199506	2	intronic	LOC113821353	n/a
indel4835	NW_020870748.1	485358	5	C	CCTT	0.0860215	0.144882	3	intergenic	LOC113821389(dist=96111),LOC113821374(dist=58365)	n/a
indel4836	NW_020870753.1	414670	1	A	AT	0.107527	0.173511	1	intergenic	LOC113821420(dist=248258),NONE(dist=NONE)	n/a
indel4837	NW_020870753.1	414678	1	GT	G	0.107527	0.173511	-1	intergenic	LOC113821420(dist=248267),NONE(dist=NONE)	n/a
indel4839	NW_020870753.1	848521	1	A	AG	0.139785	0.211573	1	intergenic	LOC113821420(dist=682109),NONE(dist=NONE)	n/a
indel4840	NW_020870753.1	848527	1	C	CT	0.139785	0.211573	1	intergenic	LOC113821420(dist=682115),NONE(dist=NONE)	n/a
indel4841	NW_020870753.1	848551	1	CA	C	0.11828	0.186827	-1	intergenic	LOC113821420(dist=682140),NONE(dist=NONE)	n/a
indel4856	NW_020870761.1	407442	2	CCCA	C	0.0645161	0.113422	-3	intergenic	LOC113821455(dist=111887),LOC113821456(dist=21084)	n/a
indel4859	NW_020870761.1	407449	2	C	CT	0.150538	0.223048	1	intergenic	LOC113821455(dist=111893),LOC113821456(dist=21080)	n/a
indel4860	NW_020870761.1	407452	2	A	AG	0.0860215	0.144882	1	intergenic	LOC113821455(dist=111896),LOC113821456(dist=21077)	n/a
indel4861	NW_020870761.1	834668	2	AC	A	0.0860215	0.144882	-1	intergenic	LOC113821461(dist=153920),LOC113821462(dist=8508)	n/a
indel4866	NW_020870767.1	117967	3	A	AAC	0.0967742	0.159537	2	intergenic	LOC113821517(dist=70838),LOC113821516(dist=70233)	n/a
indel4867	NW_020870767.1	117996	3	GGAGATGGCACAGTTTCTGCCGGTTTGAGGTAGGGGGGATAGGTCGGGAGGGAAGAGGTAACAGTTGGAACAATGTTTATCTGCCTGTTGTATCGGGTGAGAAGCAGGAGGAATGGGC	G	0.0967742	0.159537	-117	intergenic	LOC113821517(dist=70868),LOC113821516(dist=70087)	n/a
indel4868	NW_020870767.1	141917	3	CA	C	0.11828	0.186827	-1	intergenic	LOC113821517(dist=94789),LOC113821516(dist=46282)	n/a
indel4875	NW_020870774.1	125332	4	GAGAA	G	0.258065	0.309615	-4	intergenic	LOC113821556(dist=15327),NONE(dist=NONE)	n/a
indel4876	NW_020870774.1	125351	4	CA	C	0.150538	0.223048	-1	intergenic	LOC113821556(dist=15346),NONE(dist=NONE)	n/a
indel4879	NW_020870775.1	433727	5	CTCTTCGT	C	0.129032	0.199506	-7	intergenic	LOC113821562(dist=7334),NONE(dist=NONE)	n/a
indel4880	NW_020870775.1	455677	5	A	ACT	0.107527	0.173511	2	intergenic	LOC113821562(dist=29283),NONE(dist=NONE)	n/a
indel4881	NW_020870775.1	455687	5	G	GA	0.268817	0.315842	1	intergenic	LOC113821562(dist=29293),NONE(dist=NONE)	n/a
indel4882	NW_020870777.1	617761	1	G	GC	0.0752688	0.129518	1	intronic	LOC113821576	n/a
indel4884	NW_020870777.1	667277	1	TG	T	0.419355	0.368412	-1	intergenic	LOC113821576(dist=49482),LOC113821586(dist=82696)	n/a
indel4885	NW_020870777.1	667281	1	T	TG	0.419355	0.368412	1	intergenic	LOC113821576(dist=49485),LOC113821586(dist=82693)	n/a
indel4888	NW_020870777.1	904742	1	A	ACT	0.150538	0.223048	2	intergenic	LOC113821577(dist=38972),LOC113821587(dist=74886)	n/a
indel4895	NW_020870779.1	234706	2	T	TA	0.0752688	0.129518	1	intergenic	NONE(dist=NONE),LOC113821596(dist=57862)	n/a
indel4896	NW_020870779.1	234745	2	C	CTT	0.182796	0.254134	2	intergenic	NONE(dist=NONE),LOC113821596(dist=57823)	n/a
indel4902	NW_020870781.1	54188	3	GA	G	0.11828	0.186827	-1	intergenic	NONE(dist=NONE),LOC113821601(dist=425723)	n/a
indel4903	NW_020870781.1	165714	3	C	CA	0.0698925	0.121562	1	intergenic	NONE(dist=NONE),LOC113821601(dist=314198)	n/a
indel4904	NW_020870781.1	165720	3	T	TAA	0.0698925	0.121562	2	intergenic	NONE(dist=NONE),LOC113821601(dist=314192)	n/a
indel4917	NW_020870786.1	220092	4	A	AT	0.0967742	0.159537	1	intronic	LOC113821648	n/a
indel4937	NW_020870791.1	273970	5	T	TC	0.311828	0.337084	1	intergenic	LOC113821726(dist=42655),LOC113821727(dist=54498)	n/a
indel4939	NW_020870791.1	465216	5	GA	G	0.193548	0.263448	-1	intergenic	LOC113821721(dist=15765),LOC113821730(dist=11801)	n/a
indel4949	NW_020870794.1	507213	1	C	CG	0.215054	0.280621	1	UTR5	LOC113821757(XM_027374279.1#NW_020870794.1#507190:c.-7_-6insG)	n/a
indel4951	NW_020870795.1	469976	2	GA	G	0.0752688	0.129518	-1	intergenic	LOC113821762(dist=16891),LOC113821773(dist=28727)	n/a
indel4952	NW_020870795.1	469987	2	A	AC	0.0752688	0.129518	1	intergenic	LOC113821762(dist=16901),LOC113821773(dist=28717)	n/a
indel4953	NW_020870796.1	96828	3	CAACA	C	0.0645161	0.113422	-4	intergenic	NONE(dist=NONE),LOC113821781(dist=82496)	n/a
indel4954	NW_020870796.1	96832	3	A	ATTG	0.0645161	0.113422	3	intergenic	NONE(dist=NONE),LOC113821781(dist=82496)	n/a
indel4956	NW_020870796.1	347885	3	GC	G	0.139785	0.211573	-1	intergenic	LOC113821842(dist=1461),LOC113821835(dist=2315)	n/a
indel4957	NW_020870796.1	347901	3	ATCC	A	0.129032	0.199506	-3	intergenic	LOC113821842(dist=1477),LOC113821835(dist=2297)	n/a
indel4958	NW_020870796.1	347945	3	AT	A	0.0752688	0.129518	-1	intergenic	LOC113821842(dist=1521),LOC113821835(dist=2255)	n/a
indel4959	NW_020870796.1	347955	3	A	AC	0.0860215	0.144882	1	intergenic	LOC113821842(dist=1530),LOC113821835(dist=2246)	n/a
indel4960	NW_020870796.1	347996	3	T	TC	0.0860215	0.144882	1	intergenic	LOC113821842(dist=1571),LOC113821835(dist=2205)	n/a
indel4961	NW_020870796.1	348025	3	T	TA	0.0860215	0.144882	1	intergenic	LOC113821842(dist=1600),LOC113821835(dist=2176)	n/a
indel4962	NW_020870796.1	348029	3	GA	G	0.0860215	0.144882	-1	intergenic	LOC113821842(dist=1605),LOC113821835(dist=2171)	n/a
indel4964	NW_020870796.1	825884	3	TAG	T	0.0860215	0.144882	-2	intergenic	LOC113821792(dist=139940),LOC113821814(dist=32944)	n/a
indel4965	NW_020870796.1	825896	3	GC	G	0.0645161	0.113422	-1	intergenic	LOC113821792(dist=139952),LOC113821814(dist=32933)	n/a
indel4968	NW_020870800.1	78104	4	T	TG	0.0860215	0.144882	1	exonic	LOC113821858	unknown
indel4969	NW_020870800.1	78108	4	C	CG	0.0860215	0.144882	1	exonic	LOC113821858	unknown
indel4970	NW_020870800.1	78117	4	GA	G	0.0860215	0.144882	-1	exonic	LOC113821858	unknown
indel4971	NW_020870800.1	78120	4	G	GAC	0.0860215	0.144882	2	exonic	LOC113821858	unknown
indel4983	NW_020870805.1	447135	5	A	AG	0.0860215	0.144882	1	intergenic	LOC113821983(dist=292422),NONE(dist=NONE)	n/a
indel4991	NW_020870814.1	25732	1	TAGC	T	0.0967742	0.159537	-3	intergenic	NONE(dist=NONE),LOC113822010(dist=107551)	n/a
indel4992	NW_020870814.1	42070	1	T	TCAACTTCAA	0.0967742	0.159537	9	intergenic	NONE(dist=NONE),LOC113822010(dist=91216)	n/a
indel4993	NW_020870814.1	79867	1	C	CGTTGCGTGCGA	0.129032	0.199506	11	intergenic	NONE(dist=NONE),LOC113822010(dist=53419)	n/a
indel5001	NW_020870817.1	146251	2	GC	G	0.27957	0.321689	-1	intergenic	LOC113822028(dist=2388),NONE(dist=NONE)	n/a
indel5004	NW_020870823.1	426540	3	CAA	C	0.0752688	0.129518	-2	intergenic	LOC113822075(dist=1853),LOC113822082(dist=3332)	n/a
indel5009	NW_020870824.1	182058	4	C	CG	0.107527	0.173511	1	intergenic	LOC113822089(dist=147124),LOC113822091(dist=297298)	n/a
indel5011	NW_020870826.1	154100	5	G	GACAC	0.0752688	0.129518	4	downstream	LOC113822101(dist=507)	n/a
indel5019	NW_020870837.1	283342	1	T	TC	0.0645161	0.113422	1	intergenic	LOC113822142(dist=142866),NONE(dist=NONE)	n/a
indel5020	NW_020870837.1	283350	1	G	GT	0.129032	0.199506	1	intergenic	LOC113822142(dist=142874),NONE(dist=NONE)	n/a
indel5023	NW_020870838.1	1463	2	A	AG	0.16129	0.233952	1	intergenic	NONE(dist=NONE),LOC113822145(dist=9810)	n/a
indel5025	NW_020870839.1	552701	3	ATCGCCTT	A	0.195652	0.265213	-7	downstream	LOC113822177(dist=35)	n/a
indel5026	NW_020870841.1	32280	4	TC	T	0.0913978	0.152296	-1	intergenic	LOC113822184(dist=7954),LOC113822185(dist=68274)	n/a
indel5028	NW_020870845.1	274800	5	C	CCA	0.0752688	0.129518	2	intergenic	LOC113822196(dist=17120),LOC113822197(dist=174810)	n/a
indel5029	NW_020870845.1	274808	5	CCG	C	0.0752688	0.129518	-2	intergenic	LOC113822196(dist=17129),LOC113822197(dist=174800)	n/a
indel5034	NW_020870849.1	96904	1	AC	A	0.107527	0.173511	-1	intergenic	NONE(dist=NONE),LOC113822207(dist=107545)	n/a
indel5035	NW_020870849.1	96911	1	ACT	A	0.0967742	0.159537	-2	intergenic	NONE(dist=NONE),LOC113822207(dist=107537)	n/a
indel5036	NW_020870849.1	96949	1	TC	T	0.182796	0.254134	-1	intergenic	NONE(dist=NONE),LOC113822207(dist=107500)	n/a
indel5037	NW_020870849.1	96968	1	ACC	A	0.16129	0.233952	-2	intergenic	NONE(dist=NONE),LOC113822207(dist=107480)	n/a
indel5038	NW_020870849.1	444573	1	G	GA	0.107527	0.173511	1	intronic	LOC113822206	n/a
indel5046	NW_020870855.1	724534	2	AT	A	0.107527	0.173511	-1	intergenic	LOC113822232(dist=458885),NONE(dist=NONE)	n/a
indel5053	NW_020870858.1	69400	3	G	GT	0.182796	0.254134	1	intronic	LOC113822283	n/a
indel5054	NW_020870858.1	69432	3	GAGA	G	0.0645161	0.113422	-3	intronic	LOC113822283	n/a
indel5058	NW_020870858.1	1144176	3	A	AG	0.0752688	0.129518	1	intergenic	LOC113822275(dist=90125),NONE(dist=NONE)	n/a
indel5067	NW_020870864.1	147594	4	A	AAG	0.0860215	0.144882	2	intergenic	NONE(dist=NONE),LOC113822338(dist=109373)	n/a
indel5068	NW_020870864.1	147605	4	A	ATTG	0.0860215	0.144882	3	intergenic	NONE(dist=NONE),LOC113822338(dist=109362)	n/a
indel5069	NW_020870864.1	147609	4	A	AG	0.0860215	0.144882	1	intergenic	NONE(dist=NONE),LOC113822338(dist=109358)	n/a
indel5070	NW_020870864.1	433806	4	GGT	G	0.494624	0.374971	-2	intergenic	LOC113822338(dist=136980),NONE(dist=NONE)	n/a
indel5081	NW_020870869.1	475018	5	A	AT	0.102151	0.166609	1	intergenic	LOC113822366(dist=159502),NONE(dist=NONE)	n/a
indel5084	NW_020870873.1	752234	1	C	CA	0.204301	0.272271	1	upstream	LOC113822383(dist=829)	n/a
indel5085	NW_020870873.1	752239	1	AG	A	0.204301	0.272271	-1	upstream	LOC113822383(dist=823)	n/a
indel5086	NW_020870873.1	752241	1	CG	C	0.204301	0.272271	-1	upstream	LOC113822383(dist=821)	n/a
indel5089	NW_020870877.1	554238	2	CG	C	0.0752688	0.129518	-1	intronic	LOC113822399	n/a
indel5090	NW_020870877.1	554249	2	G	GC	0.0752688	0.129518	1	intronic	LOC113822399	n/a
indel5091	NW_020870877.1	554258	2	G	GC	0.0752688	0.129518	1	intronic	LOC113822399	n/a
indel5092	NW_020870877.1	554269	2	G	GC	0.0752688	0.129518	1	intronic	LOC113822399	n/a
indel5093	NW_020870877.1	554274	2	AGTC	A	0.0752688	0.129518	-3	intronic	LOC113822399	n/a
indel5094	NW_020870877.1	554297	2	G	GC	0.0752688	0.129518	1	intronic	LOC113822399	n/a
indel5097	NW_020870878.1	140504	3	GA	G	0.193548	0.263448	-1	intergenic	LOC113822408(dist=31802),LOC113822413(dist=25791)	n/a
indel5099	NW_020870881.1	172971	4	T	TC	0.129032	0.199506	1	intergenic	LOC113822437(dist=6866),LOC113822438(dist=7628)	n/a
indel5100	NW_020870881.1	173003	4	TA	T	0.193548	0.263448	-1	intergenic	LOC113822437(dist=6899),LOC113822438(dist=7595)	n/a
indel5102	NW_020870881.1	182019	4	C	CG	0.0860215	0.144882	1	intronic	LOC113822438	n/a
indel5105	NW_020870882.1	113764	5	CT	C	0.0752688	0.129518	-1	intronic	LOC113822471	n/a
indel5106	NW_020870882.1	113772	5	GT	G	0.0752688	0.129518	-1	intronic	LOC113822471	n/a
indel5108	NW_020870883.1	227350	1	C	CG	0.150538	0.223048	1	upstream	LOC113822479(dist=281)	n/a
indel5119	NW_020870886.1	805072	2	G	GTAATTGC	0.0860215	0.144882	7	intergenic	LOC113822560(dist=93088),LOC113822550(dist=56740)	n/a
indel5120	NW_020870886.1	805075	2	GGC	G	0.0860215	0.144882	-2	intergenic	LOC113822560(dist=93092),LOC113822550(dist=56735)	n/a
indel5121	NW_020870886.1	805080	2	TG	T	0.0860215	0.144882	-1	intergenic	LOC113822560(dist=93097),LOC113822550(dist=56731)	n/a
indel5122	NW_020870886.1	805097	2	GTGCAGAC	G	0.0860215	0.144882	-7	intergenic	LOC113822560(dist=93114),LOC113822550(dist=56708)	n/a
indel5125	NW_020870887.1	157671	3	T	TC	0.0860215	0.144882	1	intronic	LOC113822593	n/a
indel5126	NW_020870888.1	510598	4	TAC	T	0.0752688	0.129518	-2	intergenic	LOC113822615(dist=118599),LOC113822600(dist=362673)	n/a
indel5136	NW_020870904.1	300482	5	C	CCCACA	0.0645161	0.113422	5	intergenic	LOC113822699(dist=290874),LOC113822710(dist=79087)	n/a
indel5137	NW_020870904.1	300490	5	TC	T	0.0645161	0.113422	-1	intergenic	LOC113822699(dist=290883),LOC113822710(dist=79078)	n/a
indel5147	NW_020870904.1	653199	5	CG	C	0.16129	0.233952	-1	intergenic	LOC113822706(dist=143331),LOC113822708(dist=14824)	n/a
indel5148	NW_020870904.1	653209	5	G	GC	0.16129	0.233952	1	intergenic	LOC113822706(dist=143340),LOC113822708(dist=14815)	n/a
indel5159	NW_020870907.1	16973	1	AT	A	0.139785	0.211573	-1	intergenic	NONE(dist=NONE),LOC113822725(dist=170773)	n/a
indel5160	NW_020870907.1	742342	1	CA	C	0.0860215	0.144882	-1	intergenic	LOC113822724(dist=38027),NONE(dist=NONE)	n/a
indel5161	NW_020870907.1	742347	1	A	AC	0.0860215	0.144882	1	intergenic	LOC113822724(dist=38031),NONE(dist=NONE)	n/a
indel5162	NW_020870907.1	742351	1	GA	G	0.0860215	0.144882	-1	intergenic	LOC113822724(dist=38036),NONE(dist=NONE)	n/a
indel5163	NW_020870907.1	742357	1	ATAAATTATG	A	0.0860215	0.144882	-9	intergenic	LOC113822724(dist=38042),NONE(dist=NONE)	n/a
indel5164	NW_020870907.1	742389	1	CT	C	0.0860215	0.144882	-1	intergenic	LOC113822724(dist=38074),NONE(dist=NONE)	n/a
indel5165	NW_020870907.1	742395	1	CA	C	0.0860215	0.144882	-1	intergenic	LOC113822724(dist=38080),NONE(dist=NONE)	n/a
indel5166	NW_020870907.1	742549	1	G	GC	0.293478	0.32871	1	intergenic	LOC113822724(dist=38233),NONE(dist=NONE)	n/a
indel5167	NW_020870908.1	218695	2	A	AG	0.301075	0.332297	1	intronic	LOC113822735	n/a
indel5168	NW_020870908.1	253381	2	C	CG	0.282609	0.323274	1	exonic	LOC113822738	frameshift insertion
indel5169	NW_020870908.1	253383	2	CT	C	0.282609	0.323274	-1	exonic	LOC113822738	frameshift deletion
indel5170	NW_020870908.1	253387	2	CG	C	0.282609	0.323274	-1	exonic	LOC113822738	frameshift deletion
indel5171	NW_020870908.1	253469	2	A	AG	0.107527	0.173511	1	exonic	LOC113822738	frameshift insertion
indel5172	NW_020870908.1	253481	2	C	CG	0.107527	0.173511	1	exonic	LOC113822738	frameshift insertion
indel5173	NW_020870908.1	253490	2	T	TC	0.107527	0.173511	1	exonic	LOC113822738	frameshift insertion
indel5174	NW_020870911.1	391647	3	GT	G	0.0752688	0.129518	-1	intergenic	LOC113822750(dist=49657),LOC113822752(dist=71925)	n/a
indel5175	NW_020870911.1	391650	3	TC	T	0.225806	0.288513	-1	intergenic	LOC113822750(dist=49660),LOC113822752(dist=71922)	n/a
indel5180	NW_020870912.1	229750	4	TG	T	0.0645161	0.113422	-1	intronic	LOC113822777	n/a
indel5183	NW_020870914.1	335242	5	G	GCC	0.0645161	0.113422	2	exonic	LOC113822783	unknown
indel5188	NW_020870915.1	224962	1	GC	G	0.11828	0.186827	-1	exonic	LOC113822805	frameshift deletion
indel5195	NW_020870918.1	435898	2	G	GC	0.0967742	0.159537	1	intergenic	LOC113822846(dist=188024),NONE(dist=NONE)	n/a
indel5196	NW_020870918.1	435901	2	GCCGT	G	0.0967742	0.159537	-4	intergenic	LOC113822846(dist=188028),NONE(dist=NONE)	n/a
indel5197	NW_020870918.1	435919	2	A	AG	0.0967742	0.159537	1	intergenic	LOC113822846(dist=188045),NONE(dist=NONE)	n/a
indel5199	NW_020870919.1	97874	3	TC	T	0.11828	0.186827	-1	intergenic	NONE(dist=NONE),LOC113822851(dist=32940)	n/a
indel5200	NW_020870919.1	232851	3	TC	T	0.0645161	0.113422	-1	intergenic	LOC113822851(dist=78328),NONE(dist=NONE)	n/a
indel5201	NW_020870921.1	51910	4	T	TC	0.0752688	0.129518	1	intergenic	NONE(dist=NONE),NONE(dist=NONE)	n/a
indel5202	NW_020870921.1	51939	4	G	GA	0.0860215	0.144882	1	intergenic	NONE(dist=NONE),NONE(dist=NONE)	n/a
indel5205	NW_020870927.1	118306	5	T	TC	0.0645161	0.113422	1	upstream	LOC113822869(dist=104)	n/a
indel5206	NW_020870928.1	379075	1	C	CT	0.0752688	0.129518	1	intergenic	LOC113822877(dist=44412),LOC113822882(dist=30383)	n/a
indel5214	NW_020870929.1	547772	2	T	TTGTA	0.150538	0.223048	4	intergenic	LOC113822886(dist=149698),LOC113822895(dist=39255)	n/a
indel5229	NW_020870943.1	227785	3	G	GA	0.0645161	0.113422	1	intronic	LOC113823000	n/a
indel5233	NW_020870945.1	224408	4	GA	G	0.0752688	0.129518	-1	intergenic	LOC113823013(dist=162042),LOC113823014(dist=41281)	n/a
indel5234	NW_020870946.1	336557	5	AG	A	0.0645161	0.113422	-1	intergenic	LOC113823015(dist=292136),NONE(dist=NONE)	n/a
indel5242	NW_020870951.1	444415	1	C	CGT	0.0752688	0.129518	2	intergenic	LOC113823042(dist=179217),NONE(dist=NONE)	n/a
indel5243	NW_020870951.1	444424	1	GAT	G	0.0752688	0.129518	-2	intergenic	LOC113823042(dist=179227),NONE(dist=NONE)	n/a
indel5244	NW_020870951.1	455944	1	CA	C	0.258065	0.309615	-1	intergenic	LOC113823042(dist=190747),NONE(dist=NONE)	n/a
indel5245	NW_020870951.1	455958	1	AC	A	0.268817	0.315842	-1	intergenic	LOC113823042(dist=190761),NONE(dist=NONE)	n/a
indel5246	NW_020870951.1	455979	1	AGC	A	0.27957	0.321689	-2	intergenic	LOC113823042(dist=190782),NONE(dist=NONE)	n/a
indel5248	NW_020870951.1	461112	1	TA	T	0.0967742	0.159537	-1	intergenic	LOC113823042(dist=195915),NONE(dist=NONE)	n/a
indel5249	NW_020870952.1	393197	2	C	CA	0.0645161	0.113422	1	intergenic	LOC113823045(dist=12672),LOC113823047(dist=41994)	n/a
indel5250	NW_020870952.1	424184	2	A	AAAT	0.107527	0.173511	3	intergenic	LOC113823045(dist=43659),LOC113823047(dist=11007)	n/a
indel5252	NW_020870952.1	521077	2	G	GA	0.0645161	0.113422	1	intergenic	LOC113823047(dist=84795),LOC113823048(dist=9181)	n/a
indel5253	NW_020870953.1	34762	3	A	AT	0.0752688	0.129518	1	intergenic	LOC113823057(dist=12634),LOC113823056(dist=10791)	n/a
indel5262	NW_020870958.1	888148	4	T	TTTC	0.0752688	0.129518	3	downstream	LOC113823114(dist=477)	n/a
indel5263	NW_020870959.1	122265	5	A	ACCAAG	0.139785	0.211573	5	exonic	LOC113823139	frameshift insertion
indel5271	NW_020870961.1	946079	1	G	GT	0.150538	0.223048	1	intergenic	LOC113823152(dist=42995),NONE(dist=NONE)	n/a
indel5272	NW_020870962.1	41313	2	G	GA	0.0645161	0.113422	1	intergenic	LOC113823166(dist=9580),LOC113823165(dist=2994)	n/a
indel5273	NW_020870962.1	60860	2	T	TC	0.0967742	0.159537	1	intergenic	LOC113823165(dist=14736),NONE(dist=NONE)	n/a
indel5274	NW_020870962.1	60878	2	GGT	G	0.0967742	0.159537	-2	intergenic	LOC113823165(dist=14755),NONE(dist=NONE)	n/a
indel5275	NW_020870962.1	60894	2	A	ATC	0.0967742	0.159537	2	intergenic	LOC113823165(dist=14770),NONE(dist=NONE)	n/a
indel5288	NW_020870969.1	534135	3	C	CA	0.107527	0.173511	1	intergenic	LOC113823217(dist=133823),LOC113823211(dist=15908)	n/a
indel5289	NW_020870969.1	534145	3	GT	G	0.123656	0.193244	-1	intergenic	LOC113823217(dist=133834),LOC113823211(dist=15897)	n/a
indel5291	NW_020870972.1	97979	4	G	GC	0.129032	0.199506	1	UTR3	LOC113823239(XM_027375854.1#NW_020870972.1#96889:c.*20_*21insG)	n/a
indel5292	NW_020870972.1	159809	4	A	AGTC	0.0645161	0.113422	3	downstream	LOC113823230,LOC113823231(dist=271)	n/a
indel5293	NW_020870972.1	159823	4	AG	A	0.0645161	0.113422	-1	downstream	LOC113823231(dist=286)	n/a
indel5298	NW_020870973.1	198008	5	CG	C	0.0967742	0.159537	-1	intergenic	LOC113823254(dist=23814),NONE(dist=NONE)	n/a
indel5301	NW_020870975.1	146240	1	CTAGTTTGTCATAG	C	0.16129	0.233952	-13	intronic	LOC113823271	n/a
indel5311	NW_020870984.1	388123	2	CA	C	0.16129	0.233952	-1	intergenic	LOC113823335(dist=8419),LOC113823327(dist=112563)	n/a
indel5312	NW_020870984.1	388127	2	G	GTCA	0.0752688	0.129518	3	intergenic	LOC113823335(dist=8422),LOC113823327(dist=112560)	n/a
indel5316	NW_020870986.1	211709	3	TGCTGCCTC	T	0.134409	0.205615	-8	intergenic	LOC113823339(dist=4602),LOC113823340(dist=51802)	n/a
indel5317	NW_020870988.1	469934	4	AG	A	0.0967742	0.159537	-1	intergenic	LOC113823346(dist=73032),Trnar-ucu_19(dist=50993)	n/a
indel5318	NW_020870988.1	469938	4	CGG	C	0.0967742	0.159537	-2	intergenic	LOC113823346(dist=73036),Trnar-ucu_19(dist=50988)	n/a
indel5319	NW_020870988.1	469957	4	G	GCCA	0.107527	0.173511	3	intergenic	LOC113823346(dist=73054),Trnar-ucu_19(dist=50971)	n/a
indel5320	NW_020870988.1	469962	4	C	CAT	0.107527	0.173511	2	intergenic	LOC113823346(dist=73059),Trnar-ucu_19(dist=50966)	n/a
indel5321	NW_020870988.1	469966	4	A	AG	0.107527	0.173511	1	intergenic	LOC113823346(dist=73063),Trnar-ucu_19(dist=50962)	n/a
indel5326	NW_020870992.1	611499	5	T	TTC	0.0752688	0.129518	2	upstream;downstream	LOC113823432(dist=614);LOC113823429(dist=114)	n/a
indel5327	NW_020870992.1	611518	5	T	TC	0.0860215	0.144882	1	upstream;downstream	LOC113823432(dist=633);LOC113823429(dist=95)	n/a
indel5328	NW_020870992.1	611526	5	T	TTC	0.0860215	0.144882	2	upstream;downstream	LOC113823432(dist=641);LOC113823429(dist=87)	n/a
indel5329	NW_020870992.1	611540	5	C	CAA	0.0860215	0.144882	2	upstream;downstream	LOC113823432(dist=655);LOC113823429(dist=73)	n/a
indel5330	NW_020870992.1	611545	5	GGA	G	0.0860215	0.144882	-2	upstream;downstream	LOC113823432(dist=661);LOC113823429(dist=66)	n/a
indel5331	NW_020870992.1	611548	5	A	ATCTG	0.0860215	0.144882	4	upstream;downstream	LOC113823432(dist=663);LOC113823429(dist=65)	n/a
indel5332	NW_020870992.1	698028	5	GC	G	0.0860215	0.144882	-1	intronic	LOC113823429	n/a
indel5335	NW_020870994.1	163565	1	C	CT	0.172043	0.244308	1	intergenic	LOC113823446(dist=8565),LOC113823442(dist=31799)	n/a
indel5338	NW_020870994.1	605402	1	AC	A	0.139785	0.211573	-1	intergenic	LOC113823444(dist=143375),NONE(dist=NONE)	n/a
indel5339	NW_020870994.1	605406	1	GA	G	0.139785	0.211573	-1	intergenic	LOC113823444(dist=143379),NONE(dist=NONE)	n/a
indel5340	NW_020870994.1	605412	1	A	AG	0.139785	0.211573	1	intergenic	LOC113823444(dist=143384),NONE(dist=NONE)	n/a
indel5341	NW_020870994.1	672217	1	A	ATT	0.0860215	0.144882	2	intergenic	LOC113823444(dist=210189),NONE(dist=NONE)	n/a
indel5342	NW_020870994.1	672223	1	T	TA	0.107527	0.173511	1	intergenic	LOC113823444(dist=210195),NONE(dist=NONE)	n/a
indel5343	NW_020870997.1	113534	2	GC	G	0.0645161	0.113422	-1	intergenic	LOC113823463(dist=65949),Trnap-agg_37(dist=65328)	n/a
indel5345	NW_020870998.1	227095	3	A	AC	0.419355	0.368412	1	intergenic	LOC113823484(dist=60003),LOC113823486(dist=18983)	n/a
indel5346	NW_020870998.1	227146	3	TCG	T	0.354839	0.35304	-2	intergenic	LOC113823484(dist=60055),LOC113823486(dist=18930)	n/a
indel5347	NW_020870998.1	380047	3	G	GC	0.16129	0.233952	1	intergenic	LOC113823486(dist=131654),LOC113823478(dist=5177)	n/a
indel5349	NW_020870999.1	497308	4	C	CA	0.0645161	0.113422	1	intergenic	LOC113823517(dist=34029),LOC113823518(dist=214557)	n/a
indel5353	NW_020870999.1	1027583	4	AG	A	0.0967742	0.159537	-1	intergenic	LOC113823531(dist=168214),LOC113823520(dist=76545)	n/a
indel5354	NW_020870999.1	1065327	4	C	CG	0.215054	0.280621	1	intergenic	LOC113823531(dist=205957),LOC113823520(dist=38802)	n/a
indel5358	NW_020871002.1	160226	5	C	CAG	0.0645161	0.113422	2	intergenic	LOC113823548(dist=148791),LOC113823545(dist=5507)	n/a
indel5362	NW_020871005.1	445795	1	G	GAA	0.209677	0.276504	2	intronic	LOC113823610	n/a
indel5369	NW_020871007.1	744202	2	T	TG	0.182796	0.254134	1	intergenic	LOC113823642(dist=35202),NONE(dist=NONE)	n/a
indel5374	NW_020871010.1	586822	3	AAC	A	0.129032	0.199506	-2	intronic	LOC113823699	n/a
indel5375	NW_020871010.1	853447	3	A	AG	0.11828	0.186827	1	intergenic	LOC113823687(dist=19474),LOC113823688(dist=3778)	n/a
indel5377	NW_020871011.1	463379	4	T	TG	0.0860215	0.144882	1	intergenic	LOC113823718(dist=3329),LOC113823716(dist=33640)	n/a
indel5390	NW_020871018.1	401665	5	CT	C	0.0645161	0.113422	-1	intergenic	LOC113823790(dist=45095),LOC113823802(dist=184257)	n/a
indel5401	NW_020871029.1	28987	1	AT	A	0.0860215	0.144882	-1	intergenic	NONE(dist=NONE),LOC113823832(dist=140117)	n/a
indel5409	NW_020871033.1	148857	2	TC	T	0.0752688	0.129518	-1	intergenic	NONE(dist=NONE),NONE(dist=NONE)	n/a
indel5417	NW_020871036.1	130936	3	CT	C	0.0698925	0.121562	-1	intergenic	LOC113823870(dist=101850),NONE(dist=NONE)	n/a
indel5418	NW_020871037.1	774053	4	A	AT	0.365591	0.356281	1	intergenic	LOC113823878(dist=356366),NONE(dist=NONE)	n/a
indel5419	NW_020871037.1	774061	4	CG	C	0.365591	0.356281	-1	intergenic	LOC113823878(dist=356375),NONE(dist=NONE)	n/a
indel5420	NW_020871037.1	774087	4	GGCT	G	0.365591	0.356281	-3	intergenic	LOC113823878(dist=356401),NONE(dist=NONE)	n/a
indel5421	NW_020871037.1	774091	4	AG	A	0.365591	0.356281	-1	intergenic	LOC113823878(dist=356405),NONE(dist=NONE)	n/a
indel5422	NW_020871037.1	774122	4	TC	T	0.11828	0.186827	-1	intergenic	LOC113823878(dist=356436),NONE(dist=NONE)	n/a
indel5426	NW_020871040.1	923402	5	AG	A	0.11828	0.186827	-1	intergenic	LOC113823888(dist=74871),LOC113823889(dist=15018)	n/a
indel5428	NW_020871041.1	34277	1	A	ACT	0.150538	0.223048	2	intergenic	NONE(dist=NONE),LOC113823913(dist=107802)	n/a
indel5429	NW_020871041.1	34285	1	G	GA	0.139785	0.211573	1	intergenic	NONE(dist=NONE),LOC113823913(dist=107794)	n/a
indel5435	NW_020871046.1	589242	2	TAAG	T	0.0860215	0.144882	-3	intergenic	LOC113823929(dist=256406),LOC113823930(dist=58694)	n/a
indel5438	NW_020871049.1	443012	3	C	CG	0.0645161	0.113422	1	intergenic	LOC113823958(dist=206367),LOC113823957(dist=158936)	n/a
indel5446	NW_020871055.1	100867	4	T	TGTC	0.145161	0.217382	3	intergenic	LOC113823980(dist=1519),LOC113823978(dist=37381)	n/a
indel5453	NW_020871061.1	709544	5	C	CG	0.0752688	0.129518	1	intergenic	LOC113824029(dist=56575),NONE(dist=NONE)	n/a
indel5454	NW_020871061.1	709548	5	A	AC	0.0752688	0.129518	1	intergenic	LOC113824029(dist=56579),NONE(dist=NONE)	n/a
indel5455	NW_020871061.1	709559	5	G	GA	0.0967742	0.159537	1	intergenic	LOC113824029(dist=56590),NONE(dist=NONE)	n/a
indel5457	NW_020871062.1	811059	1	C	CGAGTGG	0.139785	0.211573	6	intergenic	Trnav-cac_59(dist=215934),NONE(dist=NONE)	n/a
indel5458	NW_020871066.1	213655	2	A	AC	0.0645161	0.113422	1	intergenic	LOC113824053(dist=22473),NONE(dist=NONE)	n/a
indel5460	NW_020871067.1	76623	3	A	ATGG	0.16129	0.233952	3	intronic	LOC113824060	n/a
indel5461	NW_020871067.1	76632	3	TCGAA	T	0.215054	0.280621	-4	exonic	LOC113824060	frameshift deletion
indel5462	NW_020871070.1	7233	4	AAT	A	0.107527	0.173511	-2	upstream	LOC113824092(dist=859)	n/a
indel5465	NW_020871071.1	629236	5	G	GT	0.0645161	0.113422	1	intergenic	LOC113824109(dist=72596),LOC113824113(dist=60889)	n/a
indel5479	NW_020871084.1	181054	1	CA	C	0.236559	0.295966	-1	intergenic	NONE(dist=NONE),NONE(dist=NONE)	n/a
indel5481	NW_020871086.1	162922	2	C	CT	0.0967742	0.159537	1	intronic	LOC113824267	n/a
indel5482	NW_020871086.1	162938	2	G	GA	0.16129	0.233952	1	intronic	LOC113824267	n/a
indel5483	NW_020871086.1	162943	2	CG	C	0.16129	0.233952	-1	intronic	LOC113824267	n/a
indel5484	NW_020871086.1	162957	2	GC	G	0.16129	0.233952	-1	intronic	LOC113824267	n/a
indel5485	NW_020871086.1	162974	2	AG	A	0.150538	0.223048	-1	intronic	LOC113824267	n/a
indel5486	NW_020871086.1	163014	2	CA	C	0.150538	0.223048	-1	intronic	LOC113824267	n/a
indel5492	NW_020871090.1	19560	3	T	TG	0.182796	0.254134	1	exonic	LOC113824330	frameshift insertion
indel5493	NW_020871090.1	19565	3	C	CG	0.177419	0.249285	1	exonic	LOC113824330	frameshift insertion
indel5496	NW_020871092.1	241904	4	GA	G	0.247312	0.302995	-1	intergenic	NONE(dist=NONE),NONE(dist=NONE)	n/a
indel5500	NW_020871094.1	707314	5	T	TA	0.107527	0.173511	1	intergenic	LOC113824352(dist=184965),LOC113824337(dist=74329)	n/a
indel5502	NW_020871094.1	1007390	5	GA	G	0.0752688	0.129518	-1	intergenic	LOC113824346(dist=139669),Trnai-aau_56(dist=82349)	n/a
indel5505	NW_020871096.1	146764	1	CA	C	0.152174	0.224743	-1	intronic	LOC113824372	n/a
indel5509	NW_020871100.1	385419	2	A	AG	0.0860215	0.144882	1	intergenic	LOC113824406(dist=149078),NONE(dist=NONE)	n/a
indel5512	NW_020871101.1	562226	3	C	CT	0.0806452	0.137289	1	intergenic	LOC113824411(dist=21704),LOC113824418(dist=40243)	n/a
indel5513	NW_020871101.1	695742	3	GATA	G	0.107527	0.173511	-3	intergenic	LOC113824408(dist=56653),NONE(dist=NONE)	n/a
indel5516	NW_020871102.1	623179	4	A	ATGGTGAGTC	0.27957	0.321689	9	intronic	LOC113824438	n/a
indel5522	NW_020871107.1	443943	5	GC	G	0.182796	0.254134	-1	intergenic	LOC113824468(dist=20894),LOC113824467(dist=21470)	n/a
indel5527	NW_020871111.1	58229	1	CACA	C	0.0860215	0.144882	-3	intergenic	NONE(dist=NONE),LOC113824506(dist=64936)	n/a
indel5528	NW_020871114.1	240020	2	GTT	G	0.0860215	0.144882	-2	intergenic	NONE(dist=NONE),NONE(dist=NONE)	n/a
indel5529	NW_020871114.1	240023	2	A	ACG	0.0860215	0.144882	2	intergenic	NONE(dist=NONE),NONE(dist=NONE)	n/a
indel5537	NW_020871122.1	134889	3	C	CTT	0.204301	0.272271	2	intronic	LOC113824540	n/a
indel5543	NW_020871124.1	93737	4	C	CT	0.107527	0.173511	1	intergenic	LOC113824560(dist=20722),Trnae-cuc_58(dist=211941)	n/a
indel5548	NW_020871124.1	171420	4	TGGGACGGCC	T	0.0645161	0.113422	-9	intergenic	LOC113824560(dist=98406),Trnae-cuc_58(dist=134249)	n/a
indel5549	NW_020871124.1	194469	4	T	TCC	0.129032	0.199506	2	intergenic	LOC113824560(dist=121454),Trnae-cuc_58(dist=111209)	n/a
indel5550	NW_020871124.1	194476	4	T	TACTAA	0.119565	0.188375	5	intergenic	LOC113824560(dist=121461),Trnae-cuc_58(dist=111202)	n/a
indel5559	NW_020871127.1	164824	5	T	TC	0.0806452	0.137289	1	intergenic	LOC113824590(dist=50588),LOC113824591(dist=109920)	n/a
indel5563	NW_020871127.1	248038	5	A	AG	0.0645161	0.113422	1	intergenic	LOC113824590(dist=133802),LOC113824591(dist=26706)	n/a
indel5564	NW_020871127.1	270679	5	AC	A	0.16129	0.233952	-1	intergenic	LOC113824590(dist=156444),LOC113824591(dist=4064)	n/a
indel5565	NW_020871133.1	458675	1	AT	A	0.107527	0.173511	-1	intergenic	LOC113824624(dist=146308),LOC113824626(dist=77045)	n/a
indel5568	NW_020871134.1	385926	2	TA	T	0.172043	0.244308	-1	intergenic	LOC113824648(dist=30383),LOC113824656(dist=4352)	n/a
indel5569	NW_020871134.1	644639	2	GA	G	0.0967742	0.159537	-1	intergenic	LOC113824649(dist=18155),LOC113824650(dist=7302)	n/a
indel5578	NW_020871135.1	295081	3	TGG	T	0.123656	0.193244	-2	intergenic	LOC113824679(dist=2433),LOC113824677(dist=38983)	n/a
indel5580	NW_020871135.1	300741	3	TGCAGCGCTGGAACCTG	T	0.0923913	0.153646	-16	intergenic	LOC113824679(dist=8093),LOC113824677(dist=33309)	n/a
indel5582	NW_020871137.1	79693	4	G	GC	0.172043	0.244308	1	intergenic	NONE(dist=NONE),LOC113824685(dist=59475)	n/a
indel5583	NW_020871137.1	180778	4	T	TGTG	0.0860215	0.144882	3	intergenic	LOC113824686(dist=12071),LOC113824687(dist=90904)	n/a
indel5584	NW_020871137.1	180784	4	CATG	C	0.0860215	0.144882	-3	intergenic	LOC113824686(dist=12078),LOC113824687(dist=90895)	n/a
indel5587	NW_020871140.1	127261	5	C	CCACGG	0.139785	0.211573	5	intergenic	LOC113824720(dist=25157),NONE(dist=NONE)	n/a
indel5589	NW_020871142.1	122151	1	G	GC	0.0645161	0.113422	1	intergenic	LOC113824753(dist=64548),NONE(dist=NONE)	n/a
indel5596	NW_020871159.1	93087	2	TA	T	0.365591	0.356281	-1	intergenic	NONE(dist=NONE),LOC113824790(dist=87103)	n/a
indel5597	NW_020871159.1	162418	2	GCCGC	G	0.11828	0.186827	-4	intergenic	NONE(dist=NONE),LOC113824790(dist=17769)	n/a
indel5598	NW_020871159.1	162428	2	TCA	T	0.11828	0.186827	-2	intergenic	NONE(dist=NONE),LOC113824790(dist=17761)	n/a
indel5600	NW_020871162.1	18997	3	GC	G	0.473118	0.374276	-1	intergenic	NONE(dist=NONE),LOC113824796(dist=273554)	n/a
indel5601	NW_020871162.1	31791	3	ACCTGGC	A	0.0645161	0.113422	-6	intergenic	NONE(dist=NONE),LOC113824796(dist=260755)	n/a
indel5602	NW_020871162.1	31804	3	CGT	C	0.0645161	0.113422	-2	intergenic	NONE(dist=NONE),LOC113824796(dist=260746)	n/a
indel5603	NW_020871162.1	31808	3	TG	T	0.0645161	0.113422	-1	intergenic	NONE(dist=NONE),LOC113824796(dist=260743)	n/a
indel5613	NW_020871164.1	557526	4	C	CA	0.0591398	0.105093	1	intergenic	LOC113824805(dist=91544),NONE(dist=NONE)	n/a
indel5625	NW_020871196.1	102239	5	CG	C	0.0860215	0.144882	-1	intergenic	LOC113824878(dist=31292),NONE(dist=NONE)	n/a
indel5632	NW_020871215.1	774836	1	G	GA	0.0967742	0.159537	1	intergenic	LOC113824918(dist=72699),NONE(dist=NONE)	n/a
indel5633	NW_020871215.1	1001527	1	CTTAA	C	0.129032	0.199506	-4	intergenic	LOC113824918(dist=299391),NONE(dist=NONE)	n/a
indel5635	NW_020871219.1	302517	2	A	AG	0.0860215	0.144882	1	intergenic	Trnag-ccc_14(dist=299557),LOC113824934(dist=114675)	n/a
indel5636	NW_020871219.1	537236	2	T	TC	0.0967742	0.159537	1	intergenic	LOC113824926(dist=1130),LOC113824922(dist=7043)	n/a
indel5638	NW_020871222.1	101415	3	GC	G	0.107527	0.173511	-1	intergenic	NONE(dist=NONE),NONE(dist=NONE)	n/a
indel5640	NW_020871223.1	107711	4	A	AC	0.322581	0.341541	1	intergenic	LOC113824939(dist=90253),NONE(dist=NONE)	n/a
indel5650	NW_020871232.1	582761	5	A	AT	0.236559	0.295966	1	intergenic	LOC113824964(dist=360444),LOC113824968(dist=75211)	n/a
indel5651	NW_020871232.1	784390	5	A	AT	0.0645161	0.113422	1	intergenic	LOC113824968(dist=123839),NONE(dist=NONE)	n/a
indel5652	NW_020871234.1	141833	1	TA	T	0.0645161	0.113422	-1	exonic	LOC113824979	frameshift deletion
indel5655	NW_020871237.1	132098	2	CTG	C	0.182796	0.254134	-2	intergenic	LOC113824987(dist=52456),LOC113824991(dist=6466)	n/a
indel5656	NW_020871240.1	285713	3	TAGTG	T	0.0752688	0.129518	-4	intergenic	LOC113824997(dist=29608),LOC113824995(dist=125558)	n/a
indel5665	NW_020871255.1	327425	4	AT	A	0.0967742	0.159537	-1	intergenic	LOC113825036(dist=166218),NONE(dist=NONE)	n/a
indel5667	NW_020871260.1	177953	5	C	CT	0.0860215	0.144882	1	intergenic	LOC113825058(dist=43941),Trnaa-cgc_41(dist=6216)	n/a
indel5669	NW_020871261.1	312894	1	C	CA	0.311828	0.337084	1	intergenic	NONE(dist=NONE),LOC113825060(dist=1945)	n/a
indel5671	NW_020871261.1	397605	1	TTC	T	0.0752688	0.129518	-2	intergenic	LOC113825060(dist=59883),LOC113825061(dist=22583)	n/a
indel5700	NW_020871332.1	120662	2	G	GC	0.0860215	0.144882	1	intergenic	Trnay-gua_45(dist=91528),LOC113825332(dist=7505)	n/a
indel5707	NW_020871341.1	80489	3	GGC	G	0.0652174	0.114494	-2	intergenic	LOC113825394(dist=48870),LOC113825393(dist=76133)	n/a
indel5708	NW_020871342.1	163650	4	T	TA	0.150538	0.223048	1	intergenic	LOC113825399(dist=131887),LOC113825401(dist=142925)	n/a
indel5721	NW_020871357.1	63356	5	G	GAAA	0.0752688	0.129518	3	intronic	LOC113825429	n/a
indel5724	NW_020871365.1	246538	1	C	CG	0.150538	0.223048	1	intergenic	LOC113825452(dist=54547),LOC113825451(dist=20661)	n/a
indel5725	NW_020871365.1	249884	1	T	TCCTG	0.236559	0.295966	4	intergenic	LOC113825452(dist=57893),LOC113825451(dist=17315)	n/a
indel5728	NW_020871380.1	142141	2	TA	T	0.0752688	0.129518	-1	intergenic	NONE(dist=NONE),NONE(dist=NONE)	n/a
indel5738	NW_020871391.1	350687	3	GC	G	0.236559	0.295966	-1	intergenic	LOC113825490(dist=111176),NONE(dist=NONE)	n/a
indel5739	NW_020871400.1	92669	4	C	CT	0.129032	0.199506	1	intergenic	LOC113825504(dist=88993),LOC113825509(dist=33374)	n/a
indel5741	NW_020871404.1	124506	5	T	TGTC	0.112903	0.180249	3	intergenic	LOC113825542(dist=12393),LOC113825541(dist=33350)	n/a
indel5756	NW_020871414.1	196351	1	GC	G	0.172043	0.244308	-1	intergenic	LOC113825572(dist=1350),NONE(dist=NONE)	n/a
indel5757	NW_020871414.1	196354	1	C	CG	0.172043	0.244308	1	intergenic	LOC113825572(dist=1352),NONE(dist=NONE)	n/a
indel5758	NW_020871414.1	196386	1	A	AGG	0.16129	0.233952	2	intergenic	LOC113825572(dist=1384),NONE(dist=NONE)	n/a
indel5761	NW_020871423.1	170715	2	G	GC	0.0645161	0.113422	1	intergenic	LOC113825592(dist=88578),NONE(dist=NONE)	n/a
indel5762	NW_020871424.1	199575	3	GA	G	0.0860215	0.144882	-1	intergenic	LOC113825598(dist=81188),NONE(dist=NONE)	n/a
indel5774	NW_020871428.1	820611	4	AC	A	0.0967742	0.159537	-1	intergenic	LOC113825611(dist=178804),LOC113825613(dist=29017)	n/a
indel5775	NW_020871435.1	364232	5	CT	C	0.107527	0.173511	-1	intergenic	LOC113825637(dist=67562),LOC113825628(dist=6971)	n/a
indel5782	NW_020871441.1	87826	1	GT	G	0.451613	0.372648	-1	intergenic	Trnav-cac_61(dist=3686),LOC113825653(dist=19668)	n/a
indel5783	NW_020871450.1	14212	2	A	AGT	0.236559	0.295966	2	intergenic	NONE(dist=NONE),LOC113825687(dist=139649)	n/a
indel5784	NW_020871450.1	475954	2	A	AGTCAG	0.129032	0.199506	5	intergenic	LOC113825686(dist=78119),NONE(dist=NONE)	n/a
indel5788	NW_020871455.1	190127	3	T	TC	0.225806	0.288513	1	intergenic	LOC113825696(dist=103955),LOC113825697(dist=55454)	n/a
indel5791	NW_020871456.1	64153	4	T	TCC	0.0967742	0.159537	2	intergenic	NONE(dist=NONE),NONE(dist=NONE)	n/a
indel5792	NW_020871456.1	64160	4	AC	A	0.0967742	0.159537	-1	intergenic	NONE(dist=NONE),NONE(dist=NONE)	n/a
indel5793	NW_020871456.1	64177	4	A	ACC	0.0967742	0.159537	2	intergenic	NONE(dist=NONE),NONE(dist=NONE)	n/a
indel5794	NW_020871456.1	64187	4	TA	T	0.0967742	0.159537	-1	intergenic	NONE(dist=NONE),NONE(dist=NONE)	n/a
indel5795	NW_020871456.1	64195	4	C	CG	0.0967742	0.159537	1	intergenic	NONE(dist=NONE),NONE(dist=NONE)	n/a
indel5796	NW_020871460.1	41434	5	A	AG	0.134409	0.205615	1	intergenic	NONE(dist=NONE),LOC113825703(dist=37441)	n/a
indel5801	NW_020871469.1	96630	1	C	CCT	0.11828	0.186827	2	intergenic	LOC113825733(dist=39479),LOC113825734(dist=17749)	n/a
indel5802	NW_020871469.1	96632	1	T	TCG	0.0752688	0.129518	2	intergenic	LOC113825733(dist=39481),LOC113825734(dist=17747)	n/a
indel5803	NW_020871470.1	32462	2	GT	G	0.333333	0.345679	-1	intergenic	NONE(dist=NONE),LOC113825755(dist=23899)	n/a
indel5807	NW_020871470.1	436475	2	A	ACTCT	0.150538	0.223048	4	intergenic	LOC113825753(dist=78416),LOC113825738(dist=133872)	n/a
indel5808	NW_020871470.1	838193	2	C	CG	0.225806	0.288513	1	exonic	LOC113825761	frameshift insertion
indel5809	NW_020871470.1	838196	2	G	GT	0.225806	0.288513	1	exonic	LOC113825761	frameshift insertion
indel5810	NW_020871470.1	838197	2	G	GGGGT	0.225806	0.288513	4	exonic	LOC113825761	frameshift insertion
indel5814	NW_020871497.1	69214	3	AG	A	0.0645161	0.113422	-1	intronic	LOC113825839	n/a
indel5818	NW_020871497.1	390176	3	TA	T	0.258065	0.309615	-1	intergenic	LOC113825841(dist=160187),NONE(dist=NONE)	n/a
indel5820	NW_020871506.1	22316	4	G	GA	0.0860215	0.144882	1	intergenic	NONE(dist=NONE),LOC113825858(dist=90070)	n/a
indel5829	NW_020871514.1	179870	5	TAA	T	0.0860215	0.144882	-2	intronic	LOC113825873	n/a
indel5830	NW_020871514.1	179877	5	A	AGTGTGTT	0.0860215	0.144882	7	intronic	LOC113825873	n/a
indel5831	NW_020871514.1	189355	5	A	AC	0.107527	0.173511	1	intronic	LOC113825873	n/a
indel5833	NW_020871520.1	13766	1	GC	G	0.11828	0.186827	-1	intergenic	NONE(dist=NONE),LOC113825893(dist=53082)	n/a
indel5834	NW_020871520.1	13780	1	C	CG	0.129032	0.199506	1	intergenic	NONE(dist=NONE),LOC113825893(dist=53069)	n/a
indel5835	NW_020871520.1	13818	1	GCC	G	0.193548	0.263448	-2	intergenic	NONE(dist=NONE),LOC113825893(dist=53029)	n/a
indel5836	NW_020871520.1	13823	1	C	CT	0.193548	0.263448	1	intergenic	NONE(dist=NONE),LOC113825893(dist=53026)	n/a
indel5837	NW_020871520.1	13829	1	G	GTT	0.193548	0.263448	2	intergenic	NONE(dist=NONE),LOC113825893(dist=53020)	n/a
indel5838	NW_020871525.1	203395	2	C	CGG	0.473118	0.374276	2	intergenic	LOC113825907(dist=152554),LOC113825900(dist=117081)	n/a
indel5840	NW_020871525.1	222481	2	G	GC	0.419355	0.368412	1	intergenic	LOC113825907(dist=171640),LOC113825900(dist=97995)	n/a
indel5844	NW_020871536.1	320247	3	TAGAAACGCTC	T	0.0967742	0.159537	-10	intergenic	LOC113825926(dist=182925),NONE(dist=NONE)	n/a
indel5858	NW_020871567.1	303949	4	GC	G	0.204301	0.272271	-1	intergenic	LOC113825999(dist=7351),LOC113826005(dist=157599)	n/a
indel5860	NW_020871567.1	337104	4	CG	C	0.322581	0.341541	-1	intergenic	LOC113825999(dist=40506),LOC113826005(dist=124444)	n/a
indel5862	NW_020871568.1	193444	5	TTGGCTCTG	T	0.0645161	0.113422	-8	intergenic	LOC113826012(dist=54523),NONE(dist=NONE)	n/a
indel5864	NW_020871575.1	226073	1	C	CA	0.107527	0.173511	1	intronic	LOC113826023	n/a
indel5867	NW_020871580.1	8278	2	AGGCGAGAG	A	0.0860215	0.144882	-8	intergenic	NONE(dist=NONE),LOC113826026(dist=14536)	n/a
indel5872	NW_020871589.1	107464	3	G	GA	0.0645161	0.113422	1	intergenic	Trnal-cag_15(dist=65427),LOC113826071(dist=45207)	n/a
indel5873	NW_020871600.1	14245	4	T	TG	0.0645161	0.113422	1	ncRNA_exonic	LOC113826094	n/a
indel5878	NW_020871607.1	342308	5	ACT	A	0.0860215	0.144882	-2	intergenic	LOC113826142(dist=129026),LOC113826141(dist=47678)	n/a
indel5879	NW_020871607.1	369007	5	A	AG	0.150538	0.223048	1	intergenic	LOC113826142(dist=155724),LOC113826141(dist=20981)	n/a
indel5888	NW_020871617.1	88450	1	A	ATTT	0.0860215	0.144882	3	intergenic	LOC113826186(dist=31465),NONE(dist=NONE)	n/a
indel5889	NW_020871621.1	18688	2	T	TG	0.107527	0.173511	1	intergenic	LOC113826193(dist=8469),LOC113826190(dist=1045)	n/a
indel5894	NW_020871627.1	24942	3	CG	C	0.0860215	0.144882	-1	intergenic	NONE(dist=NONE),LOC113826219(dist=114293)	n/a
indel5897	NW_020871628.1	9186	4	ACT	A	0.0698925	0.121562	-2	intergenic	NONE(dist=NONE),LOC113826232(dist=6943)	n/a
indel5901	NW_020871636.1	149743	5	CT	C	0.204301	0.272271	-1	intergenic	LOC113826259(dist=64580),LOC113826258(dist=89321)	n/a
indel5902	NW_020871638.1	13229	1	CG	C	0.182796	0.254134	-1	intergenic	NONE(dist=NONE),Trnar-acg_55(dist=9773)	n/a
indel5906	NW_020871661.1	40347	2	G	GA	0.268817	0.315842	1	intergenic	NONE(dist=NONE),LOC113826327(dist=24104)	n/a
indel5908	NW_020871661.1	84558	2	GAACC	G	0.0645161	0.113422	-4	upstream	LOC113826324(dist=87)	n/a
indel5920	NW_020871692.1	200179	3	C	CCT	0.150538	0.223048	2	intergenic	LOC113826412(dist=113322),LOC113826410(dist=75947)	n/a
indel5922	NW_020871694.1	417280	4	CTACA	C	0.247312	0.302995	-4	intergenic	LOC113826423(dist=57684),NONE(dist=NONE)	n/a
indel5928	NW_020871695.1	393749	5	AT	A	0.247312	0.302995	-1	intronic	LOC113826424	n/a
indel5929	NW_020871707.1	680451	1	GC	G	0.139785	0.211573	-1	intergenic	LOC113826481(dist=3269),LOC113826483(dist=5972)	n/a
indel5938	NW_020871720.1	111406	2	C	CT	0.397849	0.364347	1	intergenic	LOC113826527(dist=99297),NONE(dist=NONE)	n/a
indel5939	NW_020871722.1	100841	3	C	CG	0.0967742	0.159537	1	intergenic	NONE(dist=NONE),NONE(dist=NONE)	n/a
indel5940	NW_020871722.1	100843	3	CTT	C	0.0967742	0.159537	-2	intergenic	NONE(dist=NONE),NONE(dist=NONE)	n/a
indel5941	NW_020871722.1	100848	3	G	GT	0.0967742	0.159537	1	intergenic	NONE(dist=NONE),NONE(dist=NONE)	n/a
indel5942	NW_020871722.1	100864	3	GA	G	0.0860215	0.144882	-1	intergenic	NONE(dist=NONE),NONE(dist=NONE)	n/a
indel5943	NW_020871723.1	61321	4	T	TA	0.0860215	0.144882	1	intergenic	NONE(dist=NONE),LOC113826532(dist=80549)	n/a
indel5944	NW_020871724.1	500820	5	T	TG	0.27957	0.321689	1	UTR3	LOC113826535(XM_027379436.1#NW_020871724.1#499415:c.*421_*422insC)	n/a
indel5945	NW_020871724.1	500848	5	A	AG	0.290323	0.32717	1	UTR3	LOC113826535(XM_027379436.1#NW_020871724.1#499415:c.*393_*394insC)	n/a
indel5946	NW_020871724.1	500853	5	A	AG	0.290323	0.32717	1	UTR3	LOC113826535(XM_027379436.1#NW_020871724.1#499415:c.*388_*389insC)	n/a
indel5958	NW_020871757.1	45963	1	C	CA	0.0645161	0.113422	1	intergenic	NONE(dist=NONE),LOC113826612(dist=34351)	n/a
indel5960	NW_020871759.1	287689	2	A	ACATGGG	0.0967742	0.159537	6	intergenic	LOC113826620(dist=18533),LOC113826617(dist=177198)	n/a
indel5961	NW_020871761.1	11386	3	CA	C	0.16129	0.233952	-1	intergenic	NONE(dist=NONE),LOC113826623(dist=132197)	n/a
indel5962	NW_020871761.1	20771	3	A	AG	0.365591	0.356281	1	intergenic	NONE(dist=NONE),LOC113826623(dist=122813)	n/a
indel5973	NW_020871765.1	453712	4	TC	T	0.0645161	0.113422	-1	intergenic	LOC113826644(dist=31187),LOC113826641(dist=13619)	n/a
indel5975	NW_020871770.1	5939	5	AG	A	0.129032	0.199506	-1	intergenic	NONE(dist=NONE),NONE(dist=NONE)	n/a
indel5992	NW_020871796.1	10425	1	TTA	T	0.0645161	0.113422	-2	intergenic	NONE(dist=NONE),LOC113826743(dist=86320)	n/a
indel5993	NW_020871796.1	10435	1	AT	A	0.0645161	0.113422	-1	intergenic	NONE(dist=NONE),LOC113826743(dist=86311)	n/a
indel5994	NW_020871796.1	10501	1	GT	G	0.204301	0.272271	-1	intergenic	NONE(dist=NONE),LOC113826743(dist=86245)	n/a
indel5995	NW_020871796.1	10514	1	GT	G	0.365591	0.356281	-1	intergenic	NONE(dist=NONE),LOC113826743(dist=86232)	n/a
indel5996	NW_020871796.1	10549	1	TTG	T	0.354839	0.35304	-2	intergenic	NONE(dist=NONE),LOC113826743(dist=86196)	n/a
indel5997	NW_020871796.1	10554	1	T	TC	0.344086	0.349509	1	intergenic	NONE(dist=NONE),LOC113826743(dist=86193)	n/a
indel6000	NW_020871803.1	8387	2	T	TG	0.215054	0.280621	1	intergenic	NONE(dist=NONE),LOC113826771(dist=36885)	n/a
indel6001	NW_020871806.1	64830	3	GA	G	0.430108	0.370067	-1	intergenic	NONE(dist=NONE),LOC113826773(dist=316665)	n/a
indel6002	NW_020871806.1	130287	3	GCT	G	0.387097	0.361928	-2	intergenic	NONE(dist=NONE),LOC113826773(dist=251207)	n/a
indel6006	NW_020871806.1	281852	3	C	CG	0.193548	0.263448	1	intergenic	NONE(dist=NONE),LOC113826773(dist=99644)	n/a
indel6012	NW_020871821.1	206161	4	C	CT	0.0645161	0.113422	1	intergenic	NONE(dist=NONE),NONE(dist=NONE)	n/a
indel6016	NW_020871827.1	76685	5	G	GC	0.0645161	0.113422	1	intronic	LOC113826812	n/a
indel6019	NW_020871828.1	250488	1	GT	G	0.0645161	0.113422	-1	intronic	LOC113826813	n/a
indel6020	NW_020871828.1	250513	1	G	GA	0.129032	0.199506	1	intronic	LOC113826813	n/a
indel6021	NW_020871828.1	325119	1	TCC	T	0.0752688	0.129518	-2	intergenic	LOC113826813(dist=65160),NONE(dist=NONE)	n/a
indel6027	NW_020871832.1	72675	2	C	CT	0.107527	0.173511	1	intronic	LOC113826818	n/a
indel6028	NW_020871833.1	63802	3	G	GATT	0.172043	0.244308	3	intergenic	LOC113826819(dist=29054),Trnae-uuc_40(dist=55473)	n/a
indel6033	NW_020871838.1	154913	4	C	CT	0.11828	0.186827	1	intergenic	NONE(dist=NONE),LOC113826826(dist=13712)	n/a
indel6035	NW_020871839.1	62534	5	CA	C	0.27957	0.321689	-1	intergenic	NONE(dist=NONE),LOC113826834(dist=51498)	n/a
indel6036	NW_020871839.1	366899	5	A	AG	0.44086	0.371478	1	intergenic	LOC113826833(dist=76339),NONE(dist=NONE)	n/a
indel6038	NW_020871840.1	238999	1	A	AG	0.0967742	0.159537	1	intergenic	LOC113826838(dist=54168),NONE(dist=NONE)	n/a
indel6039	NW_020871840.1	239000	1	A	AG	0.0967742	0.159537	1	intergenic	LOC113826838(dist=54169),NONE(dist=NONE)	n/a
indel6040	NW_020871840.1	486038	1	CAG	C	0.102151	0.166609	-2	intergenic	LOC113826838(dist=301208),NONE(dist=NONE)	n/a
indel6044	NW_020871841.1	594419	2	C	CG	0.107527	0.173511	1	intergenic	LOC113826849(dist=23355),LOC113826852(dist=119290)	n/a
indel6046	NW_020871845.1	89854	3	C	CA	0.0752688	0.129518	1	intergenic	NONE(dist=NONE),LOC113826861(dist=2490)	n/a
indel6054	NW_020871871.1	149169	4	GA	G	0.0752688	0.129518	-1	intergenic	LOC113826916(dist=122420),LOC113826919(dist=4839)	n/a
indel6057	NW_020871871.1	404397	4	GA	G	0.0860215	0.144882	-1	intergenic	LOC113826921(dist=159718),LOC113826915(dist=15351)	n/a
indel6060	NW_020871878.1	68588	5	T	TA	0.0806452	0.137289	1	intergenic	NONE(dist=NONE),LOC113826928(dist=21757)	n/a
indel6066	NW_020871906.1	48010	1	T	TG	0.0752688	0.129518	1	intergenic	NONE(dist=NONE),NONE(dist=NONE)	n/a
indel6068	NW_020871911.1	32195	2	G	GA	0.0645161	0.113422	1	intergenic	NONE(dist=NONE),LOC113826993(dist=6776)	n/a
indel6070	NW_020871911.1	330358	2	GT	G	0.0752688	0.129518	-1	intergenic	LOC113826996(dist=23247),LOC113826991(dist=82225)	n/a
indel6071	NW_020871911.1	330421	2	AG	A	0.0967742	0.159537	-1	intergenic	LOC113826996(dist=23310),LOC113826991(dist=82162)	n/a
indel6073	NW_020871916.1	143341	3	AG	A	0.0645161	0.113422	-1	intergenic	Trnal-cag_17(dist=77999),LOC113827046(dist=10220)	n/a
indel6078	NW_020871920.1	39596	4	C	CT	0.0752688	0.129518	1	intergenic	NONE(dist=NONE),LOC113827070(dist=95851)	n/a
indel6079	NW_020871920.1	140698	4	CCCGCCTGCGGCT	C	0.150538	0.223048	-12	exonic	LOC113827070	nonframeshift deletion
indel6085	NW_020871926.1	391703	5	A	ATAAT	0.0860215	0.144882	4	intergenic	LOC113827101(dist=38058),LOC113827102(dist=130330)	n/a
indel6086	NW_020871932.1	8019	1	GA	G	0.0645161	0.113422	-1	intergenic	NONE(dist=NONE),LOC113827108(dist=78293)	n/a
indel6088	NW_020871932.1	188123	1	A	AC	0.0860215	0.144882	1	intergenic	LOC113827109(dist=5382),LOC113827114(dist=17949)	n/a
indel6091	NW_020871941.1	68208	2	AG	A	0.107527	0.173511	-1	intergenic	LOC113827141(dist=17627),NONE(dist=NONE)	n/a
indel6092	NW_020871941.1	80722	2	T	TAAGGCCTGCGGCGCCCACC	0.0645161	0.113422	19	intergenic	LOC113827141(dist=30140),NONE(dist=NONE)	n/a
indel6094	NW_020871947.1	102299	3	GA	G	0.107527	0.173511	-1	intergenic	LOC113827155(dist=19907),LOC113827158(dist=160568)	n/a
indel6096	NW_020871947.1	300072	3	AAG	A	0.0752688	0.129518	-2	intergenic	LOC113827157(dist=15985),LOC113827153(dist=132113)	n/a
indel6103	NW_020871949.1	188426	4	AG	A	0.0967742	0.159537	-1	exonic	LOC113827168	frameshift deletion
indel6104	NW_020871956.1	149863	5	A	AT	0.0645161	0.113422	1	upstream	LOC113827187(dist=92)	n/a
indel6112	NW_020871957.1	321584	1	G	GT	0.139785	0.211573	1	intergenic	LOC113827201(dist=203143),NONE(dist=NONE)	n/a
indel6116	NW_020871962.1	35683	2	A	AT	0.0752688	0.129518	1	intergenic	NONE(dist=NONE),LOC113827203(dist=54282)	n/a
indel6125	NW_020871979.1	46700	3	TCTC	T	0.0752688	0.129518	-3	intergenic	NONE(dist=NONE),NONE(dist=NONE)	n/a
indel6130	NW_020871991.1	313787	4	A	AG	0.129032	0.199506	1	exonic	LOC113827245	frameshift insertion
indel6131	NW_020871991.1	313798	4	GC	G	0.129032	0.199506	-1	exonic	LOC113827245	frameshift deletion
indel6143	NW_020872002.1	160599	5	TG	T	0.182796	0.254134	-1	intronic	LOC113827305	n/a
indel6146	NW_020872019.1	122251	1	GA	G	0.473118	0.374276	-1	intergenic	LOC113827335(dist=15454),LOC113827336(dist=69533)	n/a
indel6148	NW_020872019.1	392750	1	C	CCG	0.0752688	0.129518	2	intergenic	LOC113827336(dist=178268),LOC113827337(dist=179169)	n/a
indel6156	NW_020872027.1	184329	2	T	TG	0.247312	0.302995	1	intergenic	LOC113827348(dist=142017),NONE(dist=NONE)	n/a
indel6157	NW_020872040.1	114284	3	T	TCATC	0.129032	0.199506	4	intergenic	NONE(dist=NONE),NONE(dist=NONE)	n/a
indel6160	NW_020872044.1	201872	4	A	AG	0.182796	0.254134	1	intergenic	NONE(dist=NONE),NONE(dist=NONE)	n/a
indel6172	NW_020872068.1	341164	5	AT	A	0.0645161	0.113422	-1	intergenic	LOC113827413(dist=171750),LOC113827412(dist=57973)	n/a
indel6173	NW_020872068.1	341190	5	G	GGA	0.311828	0.337084	2	intergenic	LOC113827413(dist=171775),LOC113827412(dist=57948)	n/a
indel6174	NW_020872068.1	341195	5	GGA	G	0.311828	0.337084	-2	intergenic	LOC113827413(dist=171781),LOC113827412(dist=57941)	n/a
indel6177	NW_020872084.1	413945	1	A	ATGC	0.333333	0.345679	3	intergenic	NONE(dist=NONE),LOC113827441(dist=129516)	n/a
indel6178	NW_020872084.1	740759	1	G	GC	0.212644	0.27879	1	intergenic	LOC113827441(dist=192597),LOC113827442(dist=40603)	n/a
indel6185	NW_020872091.1	259885	2	GT	G	0.129032	0.199506	-1	intergenic	LOC113827474(dist=175154),LOC113827475(dist=14988)	n/a
indel6186	NW_020872091.1	259959	2	C	CG	0.0967742	0.159537	1	intergenic	LOC113827474(dist=175227),LOC113827475(dist=14915)	n/a
indel6187	NW_020872091.1	259965	2	GC	G	0.0967742	0.159537	-1	intergenic	LOC113827474(dist=175234),LOC113827475(dist=14908)	n/a
indel6192	NW_020872100.1	320345	3	G	GGTCA	0.0645161	0.113422	4	intergenic	LOC113827507(dist=237919),NONE(dist=NONE)	n/a
indel6199	NW_020872106.1	5058	4	CG	C	0.0967742	0.159537	-1	intergenic	NONE(dist=NONE),LOC113827514(dist=54524)	n/a
indel6224	NW_020872124.1	224818	5	T	TC	0.0645161	0.113422	1	intergenic	NONE(dist=NONE),NONE(dist=NONE)	n/a
indel6225	NW_020872124.1	224850	5	G	GC	0.0752688	0.129518	1	intergenic	NONE(dist=NONE),NONE(dist=NONE)	n/a
indel6235	NW_020872140.1	152944	1	G	GC	0.204301	0.272271	1	intergenic	LOC113827583(dist=72398),LOC113827579(dist=13159)	n/a
indel6236	NW_020872140.1	208339	1	AGGGC	A	0.0967742	0.159537	-4	intergenic	LOC113827579(dist=40611),LOC113827584(dist=120008)	n/a
indel6240	NW_020872143.1	312982	2	ACCCCTAGTG	A	0.0645161	0.113422	-9	intergenic	LOC113827610(dist=175937),LOC113827607(dist=35732)	n/a
indel6243	NW_020872152.1	187271	3	GT	G	0.11828	0.186827	-1	intronic	LOC113827642	n/a
indel6244	NW_020872152.1	187275	3	TGC	T	0.11828	0.186827	-2	intronic	LOC113827642	n/a
indel6256	NW_020872162.1	595931	4	CG	C	0.0860215	0.144882	-1	intergenic	LOC113827716(dist=7382),LOC113827730(dist=103876)	n/a
indel6260	NW_020872170.1	32415	5	A	AT	0.172043	0.244308	1	intergenic	NONE(dist=NONE),NONE(dist=NONE)	n/a
indel6261	NW_020872170.1	32417	5	A	AC	0.16129	0.233952	1	intergenic	NONE(dist=NONE),NONE(dist=NONE)	n/a
indel6264	NW_020872172.1	486302	1	T	TG	0.139785	0.211573	1	exonic	LOC113827763	frameshift insertion
indel6265	NW_020872174.1	151488	2	ACTCT	A	0.102151	0.166609	-4	intronic	LOC113827791	n/a
indel6268	NW_020872174.1	151497	2	TCCC	T	0.112903	0.180249	-3	intronic	LOC113827791	n/a
indel6272	NW_020872176.1	204021	3	GGAGT	G	0.0645161	0.113422	-4	intronic	LOC113827795	n/a
indel6282	NW_020872185.1	68001	4	T	TA	0.0645161	0.113422	1	intergenic	NONE(dist=NONE),LOC113827820(dist=90594)	n/a
indel6283	NW_020872185.1	68008	4	G	GT	0.0645161	0.113422	1	intergenic	NONE(dist=NONE),LOC113827820(dist=90587)	n/a
indel6286	NW_020872195.1	30487	5	A	AT	0.193548	0.263448	1	intergenic	NONE(dist=NONE),LOC113827856(dist=48944)	n/a
indel6290	NW_020872195.1	389162	5	CAA	C	0.0752688	0.129518	-2	intergenic	LOC113827855(dist=14343),LOC113827861(dist=72697)	n/a
indel6291	NW_020872195.1	483512	5	G	GC	0.139785	0.211573	1	intergenic	LOC113827861(dist=17064),LOC113827863(dist=231624)	n/a
indel6292	NW_020872195.1	483518	5	A	AC	0.129032	0.199506	1	intergenic	LOC113827861(dist=17070),LOC113827863(dist=231618)	n/a
indel6293	NW_020872195.1	617529	5	AT	A	0.193548	0.263448	-1	intergenic	LOC113827861(dist=151082),LOC113827863(dist=97606)	n/a
indel6301	NW_020872203.1	487	1	C	CG	0.0860215	0.144882	1	intergenic	NONE(dist=NONE),LOC113827887(dist=144648)	n/a
indel6320	NW_020872218.1	162782	2	GT	G	0.150538	0.223048	-1	intergenic	LOC113827923(dist=20881),LOC113827937(dist=109755)	n/a
indel6321	NW_020872218.1	162793	2	A	AC	0.129032	0.199506	1	intergenic	LOC113827923(dist=20891),LOC113827937(dist=109745)	n/a
indel6325	NW_020872218.1	591147	2	C	CA	0.129032	0.199506	1	exonic	LOC113827934	frameshift insertion
indel6329	NW_020872221.1	228842	3	A	AC	0.0645161	0.113422	1	intergenic	LOC113827952(dist=189450),LOC113827953(dist=92665)	n/a
indel6335	NW_020872236.1	152630	4	C	CTT	0.193548	0.263448	2	intronic	LOC113827984	n/a
indel6336	NW_020872237.1	39602	5	AC	A	0.11828	0.186827	-1	intergenic	Trnar-ucg_44(dist=1401),Trnar-ucg_45(dist=1123)	n/a
indel6337	NW_020872237.1	39604	5	GGCCGC	G	0.11828	0.186827	-5	intergenic	Trnar-ucg_44(dist=1403),Trnar-ucg_45(dist=1117)	n/a
indel6342	NW_020872248.1	669	1	A	AG	0.107527	0.173511	1	intergenic	NONE(dist=NONE),LOC113828026(dist=141930)	n/a
indel6343	NW_020872248.1	675	1	A	AG	0.107527	0.173511	1	intergenic	NONE(dist=NONE),LOC113828026(dist=141924)	n/a
indel6349	NW_020872260.1	109793	2	TC	T	0.290323	0.32717	-1	intergenic	LOC113828056(dist=10269),LOC113828051(dist=218630)	n/a
indel6352	NW_020872260.1	296052	2	T	TA	0.16129	0.233952	1	intergenic	LOC113828056(dist=196527),LOC113828051(dist=32372)	n/a
indel6355	NW_020872262.1	41033	3	GA	G	0.0967742	0.159537	-1	intergenic	NONE(dist=NONE),LOC113828080(dist=74906)	n/a
indel6356	NW_020872265.1	53896	4	GC	G	0.247312	0.302995	-1	intergenic	NONE(dist=NONE),LOC113828083(dist=227705)	n/a
indel6357	NW_020872265.1	53900	4	T	TGATATAAGTTTG	0.247312	0.302995	12	intergenic	NONE(dist=NONE),LOC113828083(dist=227702)	n/a
indel6362	NW_020872268.1	64230	5	G	GGAA	0.107527	0.173511	3	intergenic	NONE(dist=NONE),LOC113828084(dist=2410)	n/a
indel6366	NW_020872283.1	90566	1	T	TTTC	0.0645161	0.113422	3	intronic	LOC113828121	n/a
indel6367	NW_020872284.1	2528	2	CA	C	0.0645161	0.113422	-1	intergenic	NONE(dist=NONE),LOC113828126(dist=4571)	n/a
indel6370	NW_020872287.1	402682	3	GC	G	0.129032	0.199506	-1	intergenic	LOC113828146(dist=3986),LOC113828145(dist=175316)	n/a
indel6371	NW_020872287.1	402692	3	T	TC	0.0645161	0.113422	1	intergenic	LOC113828146(dist=3995),LOC113828145(dist=175307)	n/a
indel6372	NW_020872287.1	402695	3	CTCTCATAACATCGCAATAACTACAACCACAA	C	0.0645161	0.113422	-31	intergenic	LOC113828146(dist=3999),LOC113828145(dist=175273)	n/a
indel6373	NW_020872287.1	402736	3	AGTG	A	0.0645161	0.113422	-3	intergenic	LOC113828146(dist=4040),LOC113828145(dist=175260)	n/a
indel6374	NW_020872287.1	402741	3	AGTTATCTTTCATCATGACACCAAAAACACAACCTGGCTGTATCTACAACC	A	0.0645161	0.113422	-50	intergenic	LOC113828146(dist=4045),LOC113828145(dist=175208)	n/a
indel6375	NW_020872290.1	13616	4	GT	G	0.0860215	0.144882	-1	intergenic	NONE(dist=NONE),LOC113828153(dist=6503)	n/a
indel6376	NW_020872293.1	256981	5	CA	C	0.215054	0.280621	-1	intergenic	Trnat-cgu_37(dist=33743),NONE(dist=NONE)	n/a
indel6378	NW_020872296.1	125183	1	AGT	A	0.0645161	0.113422	-2	downstream	LOC113828157(dist=636)	n/a
indel6388	NW_020872314.1	36547	2	TTCTC	T	0.172043	0.244308	-4	intergenic	LOC113828204(dist=14137),LOC113828203(dist=8999)	n/a
indel6389	NW_020872314.1	36556	2	C	CA	0.172043	0.244308	1	intergenic	LOC113828204(dist=14145),LOC113828203(dist=8994)	n/a
indel6391	NW_020872315.1	272984	3	TA	T	0.0645161	0.113422	-1	intergenic	LOC113828205(dist=72027),Trnaq-cug_65(dist=216788)	n/a
indel6393	NW_020872317.1	259048	4	A	AT	0.204301	0.272271	1	intergenic	LOC113828212(dist=67875),LOC113828214(dist=148527)	n/a
indel6394	NW_020872317.1	259051	4	C	CG	0.204301	0.272271	1	intergenic	LOC113828212(dist=67878),LOC113828214(dist=148524)	n/a
indel6395	NW_020872317.1	259059	4	T	TG	0.204301	0.272271	1	intergenic	LOC113828212(dist=67886),LOC113828214(dist=148516)	n/a
indel6396	NW_020872317.1	259063	4	C	CA	0.204301	0.272271	1	intergenic	LOC113828212(dist=67890),LOC113828214(dist=148512)	n/a
indel6397	NW_020872317.1	259069	4	CG	C	0.204301	0.272271	-1	intergenic	LOC113828212(dist=67897),LOC113828214(dist=148505)	n/a
indel6398	NW_020872317.1	259072	4	G	GA	0.204301	0.272271	1	intergenic	LOC113828212(dist=67899),LOC113828214(dist=148503)	n/a
indel6403	NW_020872321.1	344493	5	T	TTC	0.129032	0.199506	2	intergenic	LOC113828219(dist=270607),NONE(dist=NONE)	n/a
indel6412	NW_020872325.1	270955	1	TA	T	0.0645161	0.113422	-1	intergenic	NONE(dist=NONE),LOC113828227(dist=82000)	n/a
indel6413	NW_020872325.1	466945	1	T	TC	0.107527	0.173511	1	intergenic	LOC113828225(dist=30162),LOC113828230(dist=2168)	n/a
indel6424	NW_020872328.1	240307	2	TC	T	0.0706522	0.122698	-1	intergenic	NONE(dist=NONE),LOC113828242(dist=13047)	n/a
indel6426	NW_020872330.1	216495	3	ATAC	A	0.0752688	0.129518	-3	intergenic	LOC113828250(dist=48682),LOC113828251(dist=2471)	n/a
indel6427	NW_020872335.1	19470	4	G	GC	0.107527	0.173511	1	intergenic	NONE(dist=NONE),LOC113828267(dist=63019)	n/a
indel6432	NW_020872339.1	63066	5	AT	A	0.473118	0.374276	-1	intronic	LOC113828278	n/a
indel6433	NW_020872342.1	30948	1	AG	A	0.268817	0.315842	-1	intergenic	LOC113828297(dist=13062),LOC113828298(dist=172964)	n/a
indel6436	NW_020872342.1	231813	1	T	TC	0.0860215	0.144882	1	intergenic	LOC113828298(dist=11648),NONE(dist=NONE)	n/a
indel6437	NW_020872348.1	171552	2	T	TC	0.0645161	0.113422	1	intronic	LOC113828302	n/a
indel6439	NW_020872358.1	224168	3	C	CG	0.387097	0.361928	1	intergenic	LOC113828313(dist=50927),NONE(dist=NONE)	n/a
indel6444	NW_020872361.1	310352	4	TC	T	0.0860215	0.144882	-1	intergenic	NONE(dist=NONE),NONE(dist=NONE)	n/a
indel6453	NW_020872369.1	174434	5	G	GCATTAAGGT	0.129032	0.199506	9	intergenic	LOC113828357(dist=1236),NONE(dist=NONE)	n/a
indel6454	NW_020872371.1	26729	1	C	CCTT	0.0967742	0.159537	3	intergenic	NONE(dist=NONE),Trnav-cac_63(dist=88460)	n/a
indel6458	NW_020872375.1	18064	2	GC	G	0.11828	0.186827	-1	intergenic	NONE(dist=NONE),LOC113828384(dist=62407)	n/a
indel6459	NW_020872375.1	18067	2	C	CG	0.11828	0.186827	1	intergenic	NONE(dist=NONE),LOC113828384(dist=62405)	n/a
indel6460	NW_020872376.1	75560	3	GT	G	0.0806452	0.137289	-1	intergenic	NONE(dist=NONE),LOC113828386(dist=45606)	n/a
indel6461	NW_020872376.1	318706	3	A	AG	0.236559	0.295966	1	intergenic	LOC113828390(dist=104128),NONE(dist=NONE)	n/a
indel6462	NW_020872376.1	318712	3	C	CGA	0.27957	0.321689	2	intergenic	LOC113828390(dist=104134),NONE(dist=NONE)	n/a
indel6480	NW_020872387.1	200701	4	CT	C	0.0645161	0.113422	-1	intergenic	NONE(dist=NONE),NONE(dist=NONE)	n/a
indel6483	NW_020872388.1	13524	5	GA	G	0.0645161	0.113422	-1	intergenic	NONE(dist=NONE),LOC113828431(dist=39278)	n/a
indel6484	NW_020872388.1	13541	5	CG	C	0.0645161	0.113422	-1	intergenic	NONE(dist=NONE),LOC113828431(dist=39261)	n/a
indel6485	NW_020872388.1	13564	5	A	AG	0.0645161	0.113422	1	intergenic	NONE(dist=NONE),LOC113828431(dist=39239)	n/a
indel6486	NW_020872389.1	94491	1	TC	T	0.0967742	0.159537	-1	intergenic	NONE(dist=NONE),LOC113828435(dist=10095)	n/a
indel6487	NW_020872390.1	202509	2	A	AT	0.0860215	0.144882	1	intronic	LOC113828438	n/a
indel6490	NW_020872393.1	147601	3	A	ATG	0.0752688	0.129518	2	intergenic	LOC113828442(dist=79805),LOC113828443(dist=70288)	n/a
indel6499	NW_020872400.1	36430	4	AACG	A	0.0645161	0.113422	-3	intergenic	NONE(dist=NONE),LOC113828472(dist=40397)	n/a
indel6502	NW_020872400.1	65880	4	G	GTCCTC	0.0645161	0.113422	5	intergenic	NONE(dist=NONE),LOC113828472(dist=10950)	n/a
indel6506	NW_020872403.1	825552	5	AG	A	0.0752688	0.129518	-1	intergenic	LOC113828503(dist=56518),NONE(dist=NONE)	n/a
indel6507	NW_020872403.1	825555	5	GT	G	0.0752688	0.129518	-1	intergenic	LOC113828503(dist=56521),NONE(dist=NONE)	n/a
indel6520	NW_020872407.1	134275	1	T	TG	0.268817	0.315842	1	exonic	LOC113828538	frameshift insertion
indel6521	NW_020872407.1	143263	1	A	ACCGT	0.462366	0.37358	4	exonic	LOC113828532	frameshift insertion
indel6532	NW_020872417.1	143195	2	GT	G	0.0645161	0.113422	-1	intergenic	NONE(dist=NONE),LOC113828585(dist=71744)	n/a
indel6533	NW_020872417.1	143203	2	TGA	T	0.0645161	0.113422	-2	intergenic	NONE(dist=NONE),LOC113828585(dist=71735)	n/a
indel6534	NW_020872417.1	143210	2	CA	C	0.0645161	0.113422	-1	intergenic	NONE(dist=NONE),LOC113828585(dist=71729)	n/a
indel6543	NW_020872420.1	1082014	3	A	ACCTGCT	0.0860215	0.144882	6	intergenic	LOC113828656(dist=12173),LOC113828645(dist=33919)	n/a
indel6550	NW_020872423.1	155842	4	AGT	A	0.0645161	0.113422	-2	intergenic	LOC113828668(dist=150654),LOC113828667(dist=50767)	n/a
indel6551	NW_020872423.1	160148	4	AG	A	0.0860215	0.144882	-1	intergenic	LOC113828668(dist=154960),LOC113828667(dist=46462)	n/a
[truncated: 293 more rows]
